# Supplementary material for: METTL3/MYCN cooperation drives neural crest differentiation and provides therapeutic vulnerability in neuroblastoma
Source: EMBO J. 2024 Nov 11;43(24):6310–35. doi: 10.1038/s44318-024-00299-8 (PMC11649786; doi:10.1038/s44318-024-00299-8)
Supplement: Supplementary file 4 — Source data Fig. 1 [file 44318_2024_299_MOESM4_ESM.zip]

Archive with 24 entries (16 files):
- Figure 1/
- Figure 1/1B/
- Figure 1/1B/ES H9_PRPH.tif
- Figure 1/1B/SAP_PHOX2B.tif
- Figure 1/1B/tNCC_HOXC9.tif
- Figure 1/1C/
- Figure 1/1C/Source data for Figure 1C.tiff
- Figure 1/1D/
- Figure 1/1D/hESC_m6A_peaks.xlsx
- Figure 1/1D/Source data for Figure 1D.xlsx
- Figure 1/1D/tNCC_m6A_peaks.xlsx
- Figure 1/1F/
- Figure 1/1F/hesc_m6a.xlsx
- Figure 1/1F/Source data for Figure 1F.xlsx
- Figure 1/1F/tncc_m6a.xlsx
- Figure 1/1I/
- Figure 1/1I/Source data for Figure 1I.tiff
- Figure 1/1L/
- Figure 1/1L/Source data for Figure 1L.xlsx
- Figure 1/1M/
- Figure 1/1M/shCtrl_PRPH.tif
- Figure 1/1M/shMETTL3-1_PRPH.tif
- Figure 1/1M/shMETTL3-2_PRPH.tif
- Figure 1/1M/Source data for Figure 1M.xlsx
