# Supplementary material for: METTL3/MYCN cooperation drives neural crest differentiation and provides therapeutic vulnerability in neuroblastoma
Source: EMBO J. 2024 Nov 11;43(24):6310–35. doi: 10.1038/s44318-024-00299-8 (PMC11649786; doi:10.1038/s44318-024-00299-8)
Supplement: Supplementary file 4 — Source data Fig. 1 [file 44318_2024_299_MOESM4_ESM.zip › Figure 1/1D/Source data for Figure 1D.xlsx]

## Sheet: 1D
The peak files for the figures 1D are in the excel format for reference.
1D. library(regioneR)
to calculate a p-value for the number of peaks, a region is randomly selected to get genomic coordinates about 1000 times for each sample and then calculate the probability of overlap of the randomly selected "peaks" vs the actual peaks in tNCC and hESC to get the p-value for each condition and then the real peaks pvalue is calculated.
genome_coords_genomic_ranges <- filterChromosomes(getGenome("hg38")) # hg38 genomic coordinates converted to a GRanges object.
n_peaks_tNCC <- 13936 # Number of peaks in tNCC
average_peak_length_tNCC <- 200 # Average peak length of tNCC, this will be used in the createRandomRegions to generate random regions of the same width
average_peak_length_hESC <- 200
sd_peak_length_tNCC <- 30 # Standard deviation of peak lengths in tNCC, this will be used in the createRandomRegions to generate random regions
sd_peak_length_hESC <- 30
n_peaks_hESC <- 9618 # Number of peaks in hESC
random_regions_genomic_ranges_tNCC <- createRandomRegions(nregions=n_peaks_tNCC,
length.mean=average_peak_length_tNCC,
length.sd=sd_peak_length_tNCC,
genome=genome_coords_genomic_ranges,
non.overlapping=TRUE)
random_regions_genomic_ranges_hESC <- createRandomRegions(nregions=n_peaks_hESC,
length.mean=average_peak_length_hESC,
length.sd=sd_peak_length_hESC,
genome=genome_coords_genomic_ranges,
non.overlapping=TRUE)
colnamesPeaks <- c("chr","start","end","length","peak.point.source","pileup","-log10pvalue","fold_enrichment","-log10qvalue","name")
tncc_m6a <- fread("/home/ritish/Documents/nb_chipseq/akram_peak/narrowpeaks/GSE244473_tNCC_m6A.narrowPeak" , sep = "\t", header = F, col.names = colnamesPeaks) %>% filter(name %in% tncc_m6a$name) %>% mutate(cond="tncc_m6a")
hesc_m6a <- fread("/home/ritish/Documents/nb_chipseq/akram_peak/narrowpeaks/GSE244473_h9_hESC_m6A.narrowPeak" , sep = "\t", header = F, col.names = colnamesPeaks) %>% filter(name %in% hesc_m6a$name) %>% mutate(cond="hesc_m6a")
peaks_genomic_ranges_tNCC <- tncc_m6a %>% mutate(strand=if_else(grepl("_fwd_",name),"+","-")) %>% makeGRangesFromDataFrame(.,keep.extra.columns = T)
peaks_genomic_ranges_hESC<- hesc_m6a %>% mutate(strand=if_else(grepl("_fwd_",name),"+","-")) %>% makeGRangesFromDataFrame(.,keep.extra.columns = T)
permttest_tncc_vs_random_tNCC
$numOverlaps
P-value: 0.336633663366337
Z-score: -0.4741
Number of iterations: 100
Alternative: less
Evaluation of the original region set: 23
Evaluation function: numOverlaps
Randomization function: randomizeRegions
attr(,"class")
[1] "permTestResultsList"
permttest_hesc_vs_random_hESC <- permTest(
+ A=peaks_genomic_ranges_hESC,
+ B=random_regions_genomic_ranges_hESC,
+ randomize.function=randomizeRegions,
+ evaluate.function=numOverlaps)
> permttest_hesc_vs_random_hESC
$numOverlaps
P-value: 0.445544554455446
Z-score: 0.4006
Number of iterations: 100
Alternative: greater
Evaluation of the original region set: 12
Evaluation function: numOverlaps
Randomization function: randomizeRegions
attr(,"class")
[1] "permTestResultsList"
> permttest_tncc_vs_hESC <- permTest(
+ A = peaks_genomic_ranges_tNCC,
+ B = peaks_genomic_ranges_hESC,
+ randomize.function = randomizeRegions,
+ evaluate.function = numOverlaps,
+ genome = genome_coords_genomic_ranges,
+ ntimes=1000
+ )
> permttest_tncc_vs_hESC
$numOverlaps
P-value: 0.000999000999000999
Z-score: 1352.9314
Number of iterations: 1000
Alternative: greater
Evaluation of the original region set: 7027
Evaluation function: numOverlaps
Randomization function: randomizeRegions
attr(,"class")
[1] "permTestResultsList"
