# Supplementary material for: METTL3/MYCN cooperation drives neural crest differentiation and provides therapeutic vulnerability in neuroblastoma
Source: EMBO J. 2024 Nov 11;43(24):6310–35. doi: 10.1038/s44318-024-00299-8 (PMC11649786; doi:10.1038/s44318-024-00299-8)
Supplement: Supplementary file 4 — Source data Fig. 1 [file 44318_2024_299_MOESM4_ESM.zip › Figure 1/1F/Source data for Figure 1F.xlsx]

## Sheet: 1F
The peak files for the figures 1F are in the excel format for reference.
1F. Custom functions were created to calculate the metagene plot. The below code explains the process. Scaled peaks file contains the numerical data for the plot.
m6a_colors_all <- c("blue","yellow")
#granges
tncc_m6a<- tncc_m6a %>% mutate(strand=if_else(grepl("_fwd_",name),"+","-")) %>% makeGRangesFromDataFrame(.,keep.extra.columns = T)
hesc_m6a<- hesc_m6a %>% mutate(strand=if_else(grepl("_fwd_",name),"+","-")) %>% makeGRangesFromDataFrame(.,keep.extra.columns = T)
#txdg annotations
genesGTF_hg38 <- genes(txdb_hg38, columns=c("GENEID")) # extracted gene coordinates include 5'UTR and 3'UTR
genesGTF_hg38 <- genesGTF_hg38 %>% as.data.frame() %>% filter(!grepl("(NC_045512v2|U00096.2|J|G|M|K|chrUn|random|chrM)",seqnames,perl = T)) %>% makeGRangesFromDataFrame(.,keep.extra.columns = T)
# Get transcript coordinates and select longest isoforms:
txdf_hg38 <-AnnotationDbi::select(txdb_hg38,keys(txdb_hg38,"GENEID"),"TXNAME","GENEID")
txdf_hg38 <- left_join(transcripts(txdb_hg38) %>% as.data.frame(), txdf_hg38 ,by=c("tx_name"="TXNAME")) %>%
group_by(GENEID) %>% top_n(1,wt = width) %>% filter(., rank(dplyr::desc(width), ties.method = "first")==1) %>% ungroup() %>% distinct()
txdf_hg38 <- txdf_hg38 %>% mutate(tx_name=if_else(is.na(tx_name),GENEID,tx_name))
threeUTR_hg38 <- threeUTRsByTranscript(txdb_hg38, use.names=TRUE) %>% as.data.frame()
threeUTR_hg38 <- inner_join(threeUTR_hg38,txdf_hg38, by=c("group_name"="tx_name")) %>%
dplyr::rename(threeUTR_start=start.x,threeUTR_end=end.x, threeUTR_strand=strand.x,tx_start=start.y,tx_end=end.y,tx_strand=strand.y) %>%
filter((tx_strand=="-" & threeUTR_start==tx_start) | (tx_strand=="+" & threeUTR_end==tx_end))
threeUTR_hg38 <- threeUTR_hg38 %>% dplyr::rename(threeUTR_seqnames=seqnames.x,threeUTR_width=width.x,tx_width=width.y,tx_seqnames=seqnames.y) %>%
dplyr::select(-c("group","exon_name","exon_id","exon_rank","tx_id"))
fiveUTR_hg38 <- fiveUTRsByTranscript(txdb_hg38, use.names=TRUE) %>% as.data.frame()
fiveUTR_hg38 <- inner_join(fiveUTR_hg38,txdf_hg38, by=c("group_name"="tx_name")) %>%
dplyr::rename(fiveUTR_start=start.x,fiveUTR_end=end.x, fiveUTR_strand=strand.x,tx_start=start.y,tx_end=end.y,tx_strand=strand.y) %>%
filter((tx_strand=="-" & fiveUTR_end==tx_end) | (tx_strand=="+" & fiveUTR_start==tx_start))
fiveUTR_hg38 <- fiveUTR_hg38 %>% dplyr::select(seqnames.x,fiveUTR_start,fiveUTR_end, width.x,fiveUTR_strand,group_name,GENEID) %>%
dplyr::rename(fiveUTR_seqnames=seqnames.x, fiveUTR_width=width.x)
# Extract CDS coordinates from 5'UTR, 3'UTR and transcript information and scale everything to generate metagene coordinates:
metagenes_hg38 <- inner_join(threeUTR_hg38,fiveUTR_hg38,by=c("GENEID"="GENEID","group_name"="group_name"))
gtf_all_hs <- rtracklayer::import(gtf)
noAnn_genes_hg38 <- gtf_all_hs %>% as.data.frame() %>%
filter(!(transcript_id %in% unique(metagenes_hg38$group_name)) & type=="transcript") %>%
mutate(group_name=transcript_id,
threeUTR_seqnames=seqnames,
threeUTR_start=if_else(strand=="+",end,as.integer(start-1000)),
threeUTR_end=if_else(strand=="+",as.integer(end+1000),start),
threeUTR_width=abs(threeUTR_end-threeUTR_start),
threeUTR_strand=strand,
tx_seqnames=seqnames,
tx_start=start,
tx_end=end,
tx_width=width,
tx_strand=strand,
GENEID=gene_id,
fiveUTR_seqnames=seqnames,
fiveUTR_start=if_else(strand=="+",as.integer(start-500),end),
fiveUTR_end=if_else(strand=="+",start,as.integer(end+500)),
fiveUTR_width=abs(fiveUTR_end-fiveUTR_start),
fiveUTR_strand=strand
) %>% dplyr::select(colnames(metagenes_hg38))
metagenes_hg38 <- rbind(metagenes_hg38,noAnn_genes_hg38)
metagenes_hg38 <- metagenes_hg38 %>%
mutate(cds_seqnames=tx_seqnames,
cds_start=if_else(tx_strand=="+",fiveUTR_end+1,threeUTR_end+1),
cds_end=if_else(tx_strand=="+",threeUTR_start-1,fiveUTR_start-1),
cds_width=cds_end-cds_start,
cds_strand=tx_strand,
upstream_seqnames=tx_seqnames,
upstream_start=if_else(tx_strand=="+",fiveUTR_start-1000,threeUTR_start-1000),
upstream_end=if_else(tx_strand=="+",fiveUTR_start-1,threeUTR_start-1),
upstream_width=upstream_end-upstream_start,
upstream_strand=tx_strand,
downstream_seqnames=tx_seqnames,
downstream_start=if_else(tx_strand=="+",threeUTR_end+1,fiveUTR_end+1),
downstream_end=if_else(tx_strand=="+",threeUTR_end+1000,fiveUTR_end+1000),
downstream_width=downstream_end-downstream_start,
downstream_strand=tx_strand,
)
getFeature<-function(df,label){
res<- df %>% dplyr::select(starts_with(label),group_name,GENEID) %>%
mutate(type=label)
colnames(res) <- gsub(paste0(label,"_"),"",colnames(res))
return(res)
}
#Construct metagene object in long format
metagenes_hg38_long <- rbind(
getFeature(metagenes_hg38,"upstream"),
getFeature(metagenes_hg38,"fiveUTR"),
getFeature(metagenes_hg38,"cds"),
getFeature(metagenes_hg38,"threeUTR"),
getFeature(metagenes_hg38,"downstream")
)
metagenes_hg38_long<- metagenes_hg38_long %>% mutate(mg_start=start,mg_end=end,mg_width=width,mg_strand=strand)
tot.bins<-3000
genesGTF_hg38 <- genesGTF_hg38 %>% as.data.frame() %>%
mutate(gene_start=start,
gene_end=end,
gene_width=gene_end-gene_start,
start=if_else(gene_start >= 1000,gene_start-0,as.numeric(start)), #Expand gene coordinates +1kb around for metagene analysis
end=if_else(gene_end >= 1000,gene_end+0,as.numeric(end)),
mg_start=start,
mg_end=end
) %>% makeGRangesFromDataFrame(., keep.extra.columns = T)
scaledPeaks_tncc_m6a <- overlapPeakAndGenomeCoords2(tncc_m6a,makeGRangesFromDataFrame(metagenes_hg38_long,keep.extra.columns = T), tot.bins = tot.bins)
scaledPeaks_hesc_m6a <- overlapPeakAndGenomeCoords2(hesc_m6a,makeGRangesFromDataFrame(metagenes_hg38_long,keep.extra.columns = T), tot.bins = tot.bins)
rbind(scaledPeaks_tncc_m6a,scaledPeaks_hesc_m6a) %>%
filter(grepl("chr",seqnames)) %>%
ggplot(aes(log2(fold_enrichment +1 ),log10(pileup + 1))) +
geom_point(size=0.1) +
geom_boxplot(alpha=0.5, outlier.size = 0.1, width=0.5) +
theme_prism(axis_text_angle = 45) +
facet_wrap(~sample) -> pPileupFoldChange_All
list_of_dfs <- list(scaledPeaks_tncc_m6a,scaledPeaks_hesc_m6a)
merged_df <- do.call(c, list_of_dfs) %>%
as.data.frame() %>%
filter(grepl("chr", seqnames))
merged_df <- bind_rows(list_of_dfs) %>%
filter(grepl("chr", seqnames))
pPileupFoldChange_All <- merged_df %>%
ggplot(aes(log2(fold_enrichment + 1), log10(pileup + 1))) +
geom_point(size = 0.1) +
theme_prism(axis_text_angle = 45) +
facet_wrap(~ sample)
pBoxplot_Pileup_All <- ggplot(merged_df, aes(cond, log10(pileup + 1))) +
geom_boxplot(alpha = 0.5, outlier.size = 0.1, width = 0.5) +
theme_prism(axis_text_angle = 45)
plotRelativeDensity <- function(df){
df %>%
filter(dplyr::between(x,2,7)) %>%
ggplot(aes(x,y ,color=cond,fill=cond)) +
geom_line(lwd=0.75) +
scale_x_continuous(breaks=c(2.5,4.5,6.5),labels=c("5'UTR","CDS","3'UTR")) +#scale_x_continuous(breaks=c(1.5,2.5,4.5,6.5,7.5),labels=c("1KB","5'UTR","CDS","3'UTR","1KB")) +
scale_y_continuous(labels = addUnitstext,expand = expansion(mult=c(0,.1)), guide = "prism_offset_minor") -> p
max <- max(ggplot_build(p)$layout$panel_params[[1]]$y.range) #Calculate max y-axis value to add plot annotations
min <- min(ggplot_build(p)$layout$panel_params[[1]]$y.range)
p <- p +
annotate("rect",color="white",fill="blue",xmin = c(2,3,6),xmax = c(3,6,7),ymin = -(max*0.005),ymax = -(max*0.025), alpha=0.7) +#-(max*0.015)
#annotate("rect",color="white",fill="black",xmin = c(1,7),xmax = c(2,8),ymin = -(max*0.015),ymax = -(max*0.005), alpha=1) +
theme_prism(base_size = 10,base_rect_size = 0.5,axis_text_angle = 0,border = F) +
theme(legend.position = c(0.85,0.85), aspect.ratio =1,
legend.key.size = unit(0.5,"cm"), axis.text.x = element_text(vjust = -0.75,hjust = 0.5),
axis.ticks.x=element_blank()) +
labs(x="",y="Relative Peak Density",title= "No Normalization", subtitle="") + coord_cartesian(ylim = c(0,NA), clip = "off") -> p
p <- p + facet_wrap(~cond, ncol = 3, scales = "free_y")
return(p)
}
scaledPeaks_All <- rbind(
scaledPeaks_tncc_m6a %>% mutate(cond="tncc_m6a"),
scaledPeaks_hesc_m6a %>% mutate(cond="hesc_m6a")
)
samples.order <- c("tncc_m6a","hesc_m6a")
scaledPeaks_All %>%
filter(dplyr::between(scaled_summit_bin,2,7)) %>%
ggplot(aes(x=scaled_summit_bin, color=fct_relevel(cond, samples.order))) +
ggmulti::geom_density_(aes(y=after_stat(density)),as.mix = T,scale.y = "data") +
#facet_wrap(~cond, ncol = 2) + labs(y="Count") +
scale_x_continuous(breaks=c(2,2.5,3,4.5,6,6.5,7), labels=c("","5'UTR","","CDS","","3'UTR","")) +
#scale_x_continuous(breaks=c(2.5,4.5,6.5),labels=c("5'UTR","CDS","3'UTR")) +
scale_y_continuous(expand = expansion(mult=c(0,.7))) +
theme_prism(base_size = 10,base_rect_size = 1,axis_text_angle = 0,border = F) +
theme(legend.position = "none",axis.text.x = element_text(vjust = -0.75,hjust = 0.5), aspect.ratio = 0.75) +
labs(x="", y="Relative Peak Density", title = "Peak Density ", subtitle="HOXC9") +
coord_cartesian(xlim = c(2,7), ylim = c(0,NA), clip = "off") +
scale_color_manual(values = m6a_colors_all) +
#annotate("rect",color="white",fill="blue",xmin = c(2,3,6),xmax = c(3,6,7),ymin = -Inf,ymax = -get_ylim()[2], alpha=0.7) +
facet_wrap(~fct_relevel(cond,samples.order),scales = "free_y", nrow = 1) -> pRelativeDensity_All
pRelativeDensity_All
pRelativeDensity_Overlay <- scaledPeaks_All %>%
filter(dplyr::between(scaled_summit_bin, 2, 7)) %>%
ggplot(aes(x = scaled_summit_bin, y = ..density.., color = cond, fill =)) +
geom_density(alpha = 0.3) +
scale_x_continuous(breaks = c(2, 2.5, 3, 4.5, 6, 6.5, 7), labels = c("", "5'UTR", "", "CDS", "", "3'UTR", "")) +
scale_y_continuous(expand = expansion(mult = c(0, 0.1))) +
theme_prism(base_size = 10, base_rect_size = 1, axis_text_angle = 0, border = F) +
theme(legend.position = "top", axis.text.x = element_text(vjust = -0.75, hjust = 0.5), aspect.ratio = 0.75) +
labs(x = "", y = "Relative Peak Density", title = "Peak Density", subtitle = "shep") +
coord_cartesian(xlim = c(2, 7), ylim = c(0, NA), clip = "off") +
scale_color_manual(values = m6a_colors_all) +
scale_fill_manual(values = m6a_colors_all)
# Print the plot
print(pRelativeDensity_Overlay)
