# Supplementary material for: METTL3/MYCN cooperation drives neural crest differentiation and provides therapeutic vulnerability in neuroblastoma
Source: EMBO J. 2024 Nov 11;43(24):6310–35. doi: 10.1038/s44318-024-00299-8 (PMC11649786; doi:10.1038/s44318-024-00299-8)
Supplement: Supplementary file 4 — Source data Fig. 1 [file 44318_2024_299_MOESM4_ESM.zip › Figure 1/1L/Source data for Figure 1L.xlsx]

## Sheet: 1L
Relative mRNA expression
	shCtrl						shMETTL3-1
HOXC8	1	1	1	1	1	1	5.344	6.028	6.8	9.08028	8.58775	8.12194
HOXC9	1	1	1	1	1	1	18.14	17.611	17.1	27.5703	25.0888	22.8306
	Rep 1	Rep 2	Rep 1	Rep 2	Rep 1	Rep 2	Rep 1	Rep 2	Rep 1	Rep 2	Rep 1	Rep 2
	Experiment 1		Experiment 2		Experiment 3		Experiment 1		Experiment 2		Experiment 3
