# Supplementary material for: METTL3/MYCN cooperation drives neural crest differentiation and provides therapeutic vulnerability in neuroblastoma
Source: EMBO J. 2024 Nov 11;43(24):6310–35. doi: 10.1038/s44318-024-00299-8 (PMC11649786; doi:10.1038/s44318-024-00299-8)
Supplement: Supplementary file 5 — Source data Fig. 2 [file 44318_2024_299_MOESM5_ESM.zip]

Archive with 26 entries (19 files):
- Figure 2/
- Figure 2/2A/
- Figure 2/2A/Source data for Figure 2A_GSE49711_survival.xlsx
- Figure 2/2B/
- Figure 2/2B/Source data for Figure 2B.xlsx
- Figure 2/2C/
- Figure 2/2C/Source data for Figure 2C.tiff
- Figure 2/2C/Source data for Figure 2C.xlsx
- Figure 2/2H/
- Figure 2/2H/Source data for Figure 2H.xlsx
- Figure 2/2I/
- Figure 2/2I/IMG_20230903_183756 BE2 CTRL.tif
- Figure 2/2I/IMG_20230903_183930 BE2 M3 KD.tif
- Figure 2/2I/Source data for Figure 2I.tiff
- Figure 2/2I/Source data for Figure 2I.xlsx
- Figure 2/2J/
- Figure 2/2J/BE2_shCtrl_PRPH_g.tif
- Figure 2/2J/BE2_shCtrl_PRPH_g_TUUB3_r_merge.tif
- Figure 2/2J/BE2_shCtrl_TUUB3_r.tif
- Figure 2/2J/BE2_shMETTL3-1_PRPH_g.tif
- Figure 2/2J/BE2_shMETTL3-1_PRPH_g_TUUB3_r_merge.tif
- Figure 2/2J/BE2_shMETTL3-1_TUUB3_r.tif
- Figure 2/2J/BE2_shMETTL3-2_PRPH_g.tif
- Figure 2/2J/BE2_shMETTL3-2_PRPH_g_TUUB3_r_merge.tif
- Figure 2/2J/BE2_shMETTL3-2_TUUB3_r.tif
- Figure 2/2J/Source data for Figure 2J.xlsx
