# Supplementary material for: METTL3/MYCN cooperation drives neural crest differentiation and provides therapeutic vulnerability in neuroblastoma
Source: EMBO J. 2024 Nov 11;43(24):6310–35. doi: 10.1038/s44318-024-00299-8 (PMC11649786; doi:10.1038/s44318-024-00299-8)
Supplement: Supplementary file 5 — Source data Fig. 2 [file 44318_2024_299_MOESM5_ESM.zip › Figure 2/2A/Source data for Figure 2A_GSE49711_survival.xlsx]

## Sheet: GSE49711 surviuval
Sample ID	EFS days	EFS bin
NB001	593	1
NB002	2016	1
NB003	840	1
NB004	2046	0
NB005	212	1
NB006	2217	0
NB007	562	1
NB008	3526	0
NB009	2306	0
NB010	620	1
NB011	2094	0
NB012	1799	0
NB013	357	1
NB014	3064	0
NB015	414	1
NB016	2717	0
NB017	2863	0
NB018	3508	0
NB019	2499	0
NB020	3468	0
NB021	3149	0
NB022	5263	0
NB023	4492	0
NB024	4051	0
NB025	2101	0
NB026	707	0
NB027	3753	0
NB028	3268	0
NB029	1372	0
NB030	4353	0
NB031	4823	0
NB032	3675	0
NB033	4877	0
NB034	4240	0
NB035	3807	0
NB036	4972	0
NB037	4662	0
NB038	4521	0
NB039	3750	0
NB040	3753	0
NB041	3312	0
NB042	4365	0
NB043	1589	0
NB044	2591	0
NB045	3452	0
NB046	3984	0
NB047	3428	0
NB048	1924	0
NB049	3941	0
NB050	3456	0
NB051	2753	0
NB052	5435	0
NB053	2055	0
NB054	2723	0
NB055	2504	0
NB056	4556	0
NB057	3352	0
NB058	3301	0
NB059	3990	0
NB060	4061	0
NB061	3575	0
NB062	4997	0
NB063	485	1
NB064	3675	0
NB065	1211	0
NB066	651	1
NB067	4494	0
NB068	5131	0
NB069	483	1
NB070	3691	0
NB071	3832	0
NB072	6482	0
NB073	3566	0
NB074	1246	1
NB075	994	0
NB076	4440	0
NB077	4600	0
NB078	3111	0
NB079	5147	0
NB080	402	1
NB081	2828	0
NB082	3631	0
NB083	3208	0
NB084	5234	0
NB085	5133	0
NB086	1752	1
NB087	1890	1
NB088	5318	0
NB089	3576	0
NB090	555	1
NB091	1480	1
NB092	497	1
NB093	3935	0
NB094	486	1
NB095	3883	0
NB096	3977	0
NB097	3641	0
NB098	4042	0
NB099	2167	0
NB100	3013	0
NB101	2355	0
NB102	2432	0
NB103	363	1
NB104	2549	0
NB105	3703	0
NB106	33	1
NB107	883	0
NB108	2808	0
NB109	168	1
NB110	4480	0
NB111	3957	0
NB112	2832	0
NB113	112	1
NB114	2673	0
NB115	3707	0
NB116	2458	0
NB117	132	1
NB118	1016	0
NB119	674	1
NB120	3201	0
NB121	2500	0
NB122	759	1
NB123	3324	0
NB124	54	1
NB125	3221	0
NB126	2405	0
NB127	5813	0
NB128	2552	0
NB129	2365	0
NB130	1128	1
NB131	1001	0
NB132	4522	0
NB133	206	1
NB134	3869	0
NB135	5117	0
NB136	522	1
NB137	250	1
NB138	3488	0
NB139	4195	0
NB140	645	1
NB141	3660	0
NB142	3405	0
NB143	4096	0
NB144	2484	0
NB145	2835	0
NB146	2680	0
NB147	2029	0
NB148	2375	0
NB149	56	1
NB150	3250	0
NB151	1758	0
NB152	4378	0
NB153	2651	0
NB154	3584	0
NB155	3578	0
NB156	2774	0
NB157	1440	0
NB158	1926	0
NB159	2534	0
NB160	1211	0
NB161	1463	0
NB162	2337	0
NB163	2283	0
NB164	2175	0
NB165	1818	0
NB166	2114	0
NB167	1663	0
NB168	1483	0
NB169	524	1
NB170	192	1
NB171	2310	0
NB172	1406	0
NB173	134	1
NB174	3411	0
NB175	1595	0
NB176	1514	0
NB177	70	1
NB178	2099	0
NB179	83	1
NB180	2092	0
NB181	390	1
NB182	1726	0
NB183	1995	0
NB184	1597	0
NB185	2140	0
NB186	74	1
NB187	2462	0
NB188	349	1
NB189	295	1
NB190	540	1
NB191	321	1
NB192	866	1
NB193	2276	0
NB194	330	1
NB195	347	1
NB196	2797	0
NB197	98	1
NB198	417	1
NB199	1513	0
NB200	2140	0
NB201	776	0
NB202	1441	0
NB203	1953	0
NB204	1810	0
NB205	1086	0
NB206	2812	0
NB207	1546	0
NB208	1866	0
NB209	2008	0
NB210	2263	0
NB211	1294	0
NB212	68	1
NB213	1645	0
NB214	1493	0
NB215	1994	0
NB216	2656	0
NB217	1306	0
NB218	1757	0
NB219	1518	0
NB220	1818	0
NB221	4373	0
NB222	928	1
NB223	188	1
NB224	1576	1
NB225	1683	0
NB226	1783	0
NB227	155	1
NB228	1553	0
NB229	1690	0
NB230	390	0
NB231	738	1
NB232	59	1
NB233	75	1
NB234	186	1
NB235	493	1
NB236	1260	0
NB237	2197	0
NB238	2807	0
NB239	2100	0
NB240	1399	1
NB241	1401	0
NB242	532	1
NB243	2790	0
NB244	475	1
NB245	753	1
NB246	1863	1
NB247	886	1
NB248	1624	0
NB249	2208	0
NB250	532	1
NB251	4508	0
NB252	780	1
NB253	1647	0
NB254	2149	0
NB255	518	1
NB256	482	1
NB257	441	1
NB258	2092	0
NB259	433	1
NB260	1792	0
NB261	3570	0
NB262	431	1
NB263	214	1
NB264	443	1
NB265	2275	0
NB266	2086	0
NB267	1197	1
NB268	363	1
NB269	946	1
NB270	326	1
NB271	305	1
NB272	468	1
NB273	318	1
NB274	1047	0
NB275	3571	0
NB276	3163	0
NB277	4844	0
NB278	3328	0
NB279	3245	0
NB280	3493	0
NB281	5060	0
NB282	286	1
NB283	3340	0
NB284	296	1
NB285	3901	0
NB286	3451	0
NB287	1262	1
NB288	2641	0
NB289	399	1
NB290	2631	0
NB291	2588	0
NB292	1579	0
NB293	2425	0
NB294	2249	0
NB295	17	1
NB296	2245	0
NB297	301	1
NB298	998	0
NB299	2113	0
NB300	1567	1
NB301	1393	0
NB302	86	1
NB303	1323	0
NB304	2005	0
NB305	66	1
NB306	2482	0
NB307	1439	0
NB308	1998	0
NB309	164	1
NB310	2103	0
NB311	207	1
NB312	2724	0
NB313	2101	0
NB314	351	1
NB315	1870	0
NB316	161	1
NB317	1069	0
NB318	1140	0
NB319	286	1
NB320	375	1
NB321	181	1
NB322	323	1
NB323	302	1
NB324	1740	0
NB325	1110	0
NB326	90	1
NB327	570	1
NB328	300	1
NB329	4669	0
NB330	2947	0
NB331	576	1
NB332	2871	0
NB333	602	1
NB334	2135	0
NB335	349	1
NB336	837	1
NB337	112	1
NB338	2432	0
NB339	269	1
NB340	810	0
NB341	120	1
NB342	1410	0
NB343	150	0
NB344	720	0
NB345	1470	0
NB346	1590	0
NB347	1080	0
NB348	1984	0
NB349	5040	0
NB350	4890	0
NB351	6600	0
NB352	2280	0
NB353	1170	1
NB354	354	1
NB355	2804	0
NB356	4602	0
NB357	74	1
NB358	98	1
NB359	708	1
NB360	454	1
NB361	418	1
NB362	563	1
NB363	1330	0
NB364	1890	0
NB365	1567	0
NB366	3625	0
NB367	3131	0
NB368	2852	0
NB369	634	1
NB370	2015	0
NB371	262	1
NB372	164	1
NB373	187	1
NB374	147	1
NB375	218	1
NB376	227	1
NB377	1455	1
NB378	245	1
NB379	2054	0
NB380	2771	0
NB381	314	1
NB382	5070	0
NB383	201	1
NB384	705	1
NB385	812	1
NB386	622	1
NB387	3011	0
NB388	196	1
NB389	4090	0
NB390	377	1
NB391	2818	0
NB392	593	1
NB393	615	1
NB394	828	1
NB395	2442	0
NB396	970	1
NB397	3571	0
NB398	293	1
NB399	978	0
NB400	499	1
NB401	1002	1
NB402	833	1
NB403	55	1
NB404	407	1
NB405	608	0
NB406	336	1
NB407	382	1
NB408	454	1
NB409	588	0
NB410	259	0
NB411	834	1
NB412	874	1
NB413	232	0
NB414	287	1
NB415	623	1
NB416	337	1
NB417	1176	0
NB418	1035	0
NB419	264	0
NB420	1862	0
NB421	1916	0
NB422	668	1
NB423	1122	1
NB424	1239	0
NB425	1813	0
NB426	2669	0
NB427	1598	0
NB428	1053	0
NB429	2977	0
NB430	566	1
NB431	280	0
NB432	3238	0
NB433	1242	0
NB434	3045	0
NB435	1705	0
NB436	3846	0
NB437	8	1
NB438	438	1
NB439	814	1
NB440	475	1
NB441	2989	0
NB442	45	1
NB443	453	1
NB444	322	1
NB445	147	1
NB446	83	1
NB447	424	1
NB448	123	1
NB449	2739	0
NB450	4890	0
NB451	4110	0
NB452	1560	0
NB453	1290	0
NB454	47	1
NB455	2222	0
NB456	317	1
NB457	870	1
NB458	631	1
NB459	1195	0
NB460	657	1
NB461	577	0
NB462	652	0
NB463	239	1
NB464	101	1
NB465	404	0
NB466	647	1
NB467	268	0
NB468	121	1
NB469	636	1
NB470	2886	0
NB471	2591	0
NB472	1235	0
NB473	1788	0
NB474	33	1
NB475	250	1
NB476	1059	0
NB477	981	0
NB478	3567	0
NB479	1531	0
NB480	229	0
NB481	383	0
NB482	152	0
NB483	715	1
NB484	187	0
NB485	92	0
NB486	394	1
NB487	1117	0
NB488	995	0
NB489	877	0
NB490	1094	1
NB491	691	1
NB492	738	1
NB493	4487	0
NB494	4828	0
NB495	2467	0
NB496	105	1
NB497	4883	0
NB498	2772	0
