# Supplementary material for: METTL3/MYCN cooperation drives neural crest differentiation and provides therapeutic vulnerability in neuroblastoma
Source: EMBO J. 2024 Nov 11;43(24):6310–35. doi: 10.1038/s44318-024-00299-8 (PMC11649786; doi:10.1038/s44318-024-00299-8)
Supplement: Supplementary file 5 — Source data Fig. 2 [file 44318_2024_299_MOESM5_ESM.zip › Figure 2/2B/Source data for Figure 2B.xlsx]

## Sheet: 2B
2log of HOXC8			2log of HOXC9
non-MNA	MNA		non-MNA	MNA
3.85808	0.111031		1.51197	0.654436
2.76299	2.0939		3.31571	2.69421
2.22373	0.167358		4.23856	0.211635
2.59	0.0143553		1.8339	0.364012
3.6442	4.64293		5.09098	4.21583
3.97297	2.16575		5.3703	2.41224
0.176323	4.26409		0.138814	4.44864
3.74481	4.66215		4.00666	3.45864
3.66914	1.70797		3.35713	2.9222
4.02263	3.34908		4.22056	2.94561
3.12994	1.09828		4.25935	0.997112
3.59837	0.613532		4.67751	0.442545
4.92139	1.13816		4.94364	1.3835
3.39053	3.77631		4.59783	3.55888
3.50779	4.37239		3.95986	4.87214
3.63134	3.0365		4.31723	3.02857
3.81157	0.9568		4.63331	2.64363
3.47768	2.32423		3.75777	3.17265
3.4695	0.968644		3.93178	1.37573
1.73682	1.35952		1.94785	2.50208
3.30129	2.6951		4.68616	3.57083
4.50595	4.50118		4.38287	4.32106
4.11103	2.37573		3.47858	2.97435
3.74211	1.44784		4.52312	1.14012
3.3274	0.0143553		4.10626	1.3846
3.02255	2.6722		4.1157	3.58087
4.36856	3.2458		4.71885	3.51778
4.09879	0.117695		3.73834	0.87342
3.03914	0.890641		3.19834	1.04824
3.87017	4.66118		4.62275	3.91495
4.79009	1.14926		5.20856	2.38294
3.31571	3.9066		4.54899	4.53369
4.29352	0.591679		4.80359	0.718088
3.71337	2.81435		4.98235	2.69666
3.52331	0.768078		4.87696	0.594549
3.05936	3.02077		3.60383	3.52507
4.25746	4.1676		2.86414	4.81132
2.59932	1.75403		3.92239	1.12895
2.79286	3.64247		4.68038	3.77537
3.50042	4.6343		4.57198	4.59497
4.96107	3.52695		1.81967	4.07056
3.11936	0.664483		3.70786	0.946357
3.43309	0.57918		3.146	0.674461
3.8954	0.440421		4.4916	0.6107
3.44321	4.1865		4.74771	4.30203
3.16816	0.43082		4.1478	0.737254
4.5758	4.15437		4.99304	4.50595
2.9953	3.49953		4.77758	4.07056
4.69382	0.735522		5.55796	0.439357
3.2163	3.30495		4.99883	4.30393
4.14592	4.81327		4.86438	4.1035
2.4957	1.77737		3.53605	1.97085
2.83915	3.9486		3.84137	3.70697
3.96828	0.325386		4.52312	0.517024
5.06281	2.66789		5.38495	4.25558
3.36709	5.12495		4.80457	3.96541
3.92153	0.233888		4.79784	0.185232
4.42861	4.47534		5.30692	2.904
3.57265	3.26003		4.66215	3.72356
3.90188	0.0143553		4.37907	0.0827026
2.53854	2.25187		3.65992	3.07605
3.64155	0.648926		3.67095	1.02077
4.21482	3.45312		3.31208	4.0498
3.33999	4.10534		4.86151	4.59018
4.22527	0.183963		4.31063	0.183963
3.96634	4.76118		5.77755	4.84026
3.07433	2.50538		3.94579	3.91313
0.686164	3.00414		1.41684	2.6017
4.35621	0.987685		4.70155	1.80033
3.30845	5.15991		4.8393	4.43429
3.95606	4.73812		4.64103	4.08559
3.11403	2.17983		4.42955	1.87735
5.33618	3.57725		4.42291	4.34291
3.67367	2.65787		1.16027	3.569
4.84413	5.96724		4.62661	4.71017
3.70144	3.07176		5.08125	4.21109
3.58544	3.07176		1.56657	3.97104
4.05268	1.78325		0.91533	3.6581
1.99856	4.14592		2.94654	3.78283
2.94654	1.49108		2.49646	2.14731
4.0884	0.531069		5.22508	0.818851
1.04893	4.6017		0.556797	4.70443
2.61753	1.44095		2.28125	2.34028
3.11403	0.728574		3.41414	1.04194
2.46597	1.90072		1.62574	1.98039
2.49313	1.04054		2.49313	0.824564
3.20461	2.36373		4.4782	3.31121
2.84439	1.07451		3.5864	1.40708
2.61683	4.88757		4.39142	4.58922
3.9982	0.587845		4.94172	0.587845
3.95894	3.43496		5.1201	3.79764
4.35149	0.970117		4.83061	0.595504
3.78931			2.95252
3.38695			4.13644
5.12495			3.50691
3.18951			3.47223
4.01042			3.79577
3.61117			4.14869
3.88792			4.9814
5.08027			4.55189
3.86829			5.08415
3.74298			4.75542
3.47768			4.4219
3.40599			4.28969
4.06108			5.36152
3.54337			4.69098
4.07151			4.61129
3.22959			4.88176
0.432959			0.397255
4.09778			4.38764
4.19314			4.7121
2.77737			3.14682
4.60549			5.41227
2.99277			2.68572
2.78848			3.48039
3.55704			3.98413
4.31817			5.0638
4.42479			5.09677
3.80601			4.57773
4.44579			5.40351
4.52601			4.65924
3.14503			3.74395
1.79244			1.6173
4.47917			4.32769
4.65638			4.84699
4.18078			5.11328
3.01453			3.9982
3.51967			4.80168
3.62492			4.79494
3.77167			3.64881
3.09643			1.4844
3.54881			3.62223
3.44493			4.63331
4.55281			5.31375
4.61412			5.74908
2.58928			2.94298
3.0505			4.0123
4.74195			4.69672
3.8265			4.9698
4.25844			4.23756
4.12887			5.06863
4.38287			5.43766
4.12325			4.43623
3.29587			3.38239
0.528071			0.878921
1.92941			0.660837
3.07963			4.71403
3.91313			5.24458
4.70055			4.12986
3.52782			4.79784
4.32294			4.99499
3.43042			3.87391
2.7366			3.76702
4.00108			4.44956
3.57725			3.90188
3.68572			4.06583
3.21444			4.81327
4.04422			3.95513
3.96828			4.76118
3.8265			4.86438
4.12325			5.02015
3.60845			4.69482
4.37525			5.24846
4.58153			5.43182
3.31571			4.40953
3.70233			4.20727
4.37239			5.11428
5.03373			3.13701
3.70598			5.06281
4.2262			3.9364
3.28244			4.00854
1.04404			3.46127
3.5882			3.51778
3.87676			3.76054
3.11137			3.97104
4.37142			2.5509
1.74588			3.444
3.73563			4.78623
2.85559			4.29734
3.20555			4.61129
3.15397			4.53369
3.99639			4.9388
3.04963			4.56907
3.76893			4.92624
3.73097			4.88372
3.85898			4.70537
3.47677			4.97852
0.813935			1.29219
3.48864			4.7583
3.34454			5.06768
4.0358			4.78335
2.98659			4.68902
2.90227			4.61029
3.8265			5.3079
3.74114			4.8905
4.90886			5.36054
0.214125			0.582074
4.73715			4.67655
3.41414			4.74868
4.8335			3.76054
3.26003			4.01042
4.57198			4.69672
2.85559			3.25384
5.07639			4.32387
3.44321			5.02693
4.15064			4.20633
1.82823			3.35078
3.88421			3.71061
2.19219			3.06471
2.75275			3.81721
3.97104			4.57004
5.79914			5.71965
2.99874			4.25459
0.78073			1.28511
4.98432			3.59837
2.67897			0.787432
4.95331			3.52231
4.89147			4.01042
4.3553			1.0827
1.84117			3.75221
1.68122			0.795767
2.91342			1.77189
2.78178			1.33743
1.24914			1.50437
2.61094			1.5656
4.36954			3.30845
3.69499			3.51501
3.35896			3.90005
4.01507			3.5718
5.14339			4.77468
0.6107			0.367371
4.65541			4.26318
2.80405			4.39335
3.67005			4.69672
3.90188			4.42001
2.7536			4.23381
1.61965			2.20006
4.15534			4.1478
3.7615			4.9514
3.53879			5.14245
3.69955			4.14119
3.56071			3.76988
2.41549			3.76988
3.95791			4.76315
4.31158			4.65352
4.81906			5.29131
1.08678			1.01935
3.55434			4.04229
1.7685			2.23143
1.6731			3.41859
1.42492			2.92998
2.97343			4.26791
4.4572			4.88855
2.80488			4.69003
2.87716			4.34767
3.24123			3.2279
3.35811			3.94673
5.47774			4.34483
3.26364			4.73042
3.58183			4.2262
2.46519			2.30129
3.41048			4.3886
3.71436			4.67655
4.48871			4.63715
3.78471			4.87794
3.74114			4.96301
3.74114			3.80601
4.30108			3.88694
3.26544			4.68038
4.00288			4.16197
0.73292			1.26724
3.23051			4.36954
4.46486			4.91853
0.214125			0.434028
3.23496			0.16092
3.18682			5.266
3.17616			4.55857
3.73281			4.28496
4.52795			5.50023
4.53748			4.39623
3.26993			1.62947
3.21444			1.14926
1.20414			1.7031
0.608809			2.38211
4.71595			5.44158
2.89084			3.65249
4.83254			5.05216
2.04509			3.37156
3.63691			4.8847
4.02822			4.8393
4.0245			4.50595
4.30108			5.12788
3.84408			5.29715
3.65901			6.09525
3.21086			4.23856
6.47531			4.40953
2.9013			2.15575
4.46486			5.08027
3.7615			4.23565
4.178			4.93107
3.11137			3.95047
2.78513			3.9514
3.42774			4.36576
3.54609			3.89443
4.31629			4.60265
4.60549			4.52218
3.28066			4.19881
4.15153			4.31817
4.58538			4.86151
3.82741			5.12106
4.34099			5.03179
1.77273			1.39999
4.30867			4.08372
3.01114			4.38667
3.10869			4.25656
3.22697			5.22608
1.81885			1.32423
2.00827			1.04684
1.99386			1.18523
2.04998			0.210389
3.61212			5.24066
2.79805			4.65924
0.54498			2.79535
1.29748			1.3471
3.63691			3.74578
4.94561			5.42008
3.48491			1.14405
3.44493			2.95606
3.48594			1.67627
2.15866			0.219091
3.46584			3.08219
4.33149			3.76246
3.1398			3.91217
3.20555			3.77357
3.37072			4.99304
4.27262			5.33618
2.6638			0.589763
3.86552			3.12284
2.13488			0.750178
2.98313			3.46035
1.81762			2.71282
0.397255			0.476122
3.89724			4.9127
0.9115			1.38791
3.18063			3.10081
4.26791			4.37427
6.00859			0.84318
2.78848			4.848
3.84408			3.81157
4.23565			3.95699
3.20727			1.53257
1.88908			2.54597
1.73725			0.349365
5.51393			4.86631
0.39835			0.172488
3.22697			3.9982
3.71523			4.52218
4.01319			5.53934
4.24891			4.23565
5.52174			4.40953
5.15797			5.27087
3.36527			4.72465
5.4445			4.61512
3.85718			1.16607
0.438293			0.0551957
2.19314			1.04194
3.19046			1.9279
5.34788			5.42105
0.773152			0.214125
3.30947			4.66789
3.05415			4.99399
3.22512			3.96449
2.22743			0.810649
3.72268			3.24397
1.419			0.708408
3.07176			3.54337
4.51071			6.06669
3.13439			3.57265
2.95513			1.86592
2.31644			3.06108
3.39958			4.75157
2.95438			4.46297
4.20351			5.3381
3.64881			4.59305
3.75039			5.21925
3.30217			5.21537
2.93074			4.50118
1.35106			3.2163
3.39149			2.84258
2.40163			2.37573
1.20789			1.32998
4.72367			5.05602
0.27739			0.57918
3.89346			4.94753
0.601221			0.37629
3.77262			4.87504
4.89627			4.51071
2.98914			4.58153
3.63691			3.6397
4.15251			4.00477
3.8479			2.37267
