# Supplementary material for: METTL3/MYCN cooperation drives neural crest differentiation and provides therapeutic vulnerability in neuroblastoma
Source: EMBO J. 2024 Nov 11;43(24):6310–35. doi: 10.1038/s44318-024-00299-8 (PMC11649786; doi:10.1038/s44318-024-00299-8)
Supplement: Supplementary file 5 — Source data Fig. 2 [file 44318_2024_299_MOESM5_ESM.zip › Figure 2/2C/Source data for Figure 2C.xlsx]

## Sheet: 2C
non-MNA	NMA
23.62	22.3
24.45	23.63
23.59	22.9
23.5	22.81
23.75	22.74
23.6	24.85
23.69	22.69
23.35	23.35
23.83	22.91
24.68	22.99
22.78	22.82
22.93	21.68
22.85
23.43
24.07
24.02
24.7
22.77
23.27
23.17
24.06
22.88
