# Supplementary material for: METTL3/MYCN cooperation drives neural crest differentiation and provides therapeutic vulnerability in neuroblastoma
Source: EMBO J. 2024 Nov 11;43(24):6310–35. doi: 10.1038/s44318-024-00299-8 (PMC11649786; doi:10.1038/s44318-024-00299-8)
Supplement: Supplementary file 5 — Source data Fig. 2 [file 44318_2024_299_MOESM5_ESM.zip › Figure 2/2H/Source data for Figure 2H.xlsx]

## Sheet: 2H
% of remaining HOXC8 mRNA
	ActD (h)	shCtrl						shMETTL3-1
Dox+ 3 days	0	100	100	100	100	100	100	100	100	100	100	100	100
	3	37.77	51.78	44.22	41.29	56.51	48.3	61.55	72.6	66.85	66.42	66.18	66.3
	6	29.19	35.33	32.11	33.35	36.49	34.88	49.43	53.3	51.33	53.94	59.17	56.5
		Rep 1	Rep 2	Rep 1	Rep 2	Rep 1	Rep 2	Rep 1	Rep 2	Rep 1	Rep 2	Rep 1	Rep 2
		Experiment 1		Experiment 2		Experiment 3		Experiment 1		Experiment 2		Experiment 3
% of remaining HOXC8 mRNA
	ActD (h)	shCtrl						shMETTL3-1
Dox+ 6 days	0	100	100	100	100	100	100	100	100	100	100	100	100
	3	26.14	59.59	39.47	36.62	60.19	46.95	72.1	70.52	64.79	68.6	96.26	81.26
	6	17.12	26.73	21.39	25.36	27.81	26.56	58.3	50.83	55.61	67.96	60.83	57.16
		Rep 1	Rep 2	Rep 1	Rep 2	Rep 1	Rep 2	Rep 1	Rep 2	Rep 1	Rep 2	Rep 1	Rep 2
		Experiment 1		Experiment 2		Experiment 3		Experiment 1		Experiment 2		Experiment 3
% of remaining HOXC9 mRNA
	ActD (h)	Csh			shMETTL3-1
Dox+ 3 days	0	100	100	100	100	100	100
	3	28.79	41.1	34.94	48.82	59.13	53.98
	6	18.86	26.74	22.8	31.71	39.26	35.49
		Experiment 1	Experiment 2	Experiment 3	Experiment 1	Experiment 2	Experiment 3
% of remaining HOXC9 mRNA
	ActD (h)	Csh			shMETTL3-1
Dox+ 6 days	0	100	100	100	100	100	100
	3	28.79	41.1	34.39	48.82	59.13	53.73
	6	18.86	20.66	22.46	31.71	39.26	35.28
		Experiment 1	Experiment 2	Experiment 3	Experiment 1	Experiment 2	Experiment 3
