# Supplementary material for: METTL3/MYCN cooperation drives neural crest differentiation and provides therapeutic vulnerability in neuroblastoma
Source: EMBO J. 2024 Nov 11;43(24):6310–35. doi: 10.1038/s44318-024-00299-8 (PMC11649786; doi:10.1038/s44318-024-00299-8)
Supplement: Supplementary file 5 — Source data Fig. 2 [file 44318_2024_299_MOESM5_ESM.zip › Figure 2/2I/Source data for Figure 2I.xlsx]

## Sheet: 2I
Tumor growth (mm3)										Tumor weight (g)
Days	shCtrl				shMETTL3-1					shCtrl	shMETTL3-1
7	95.0332	47.7129	51.698	44.6022	37.6991	95.0332	80.7012	71.9948		0.87	0.34
9	96.6171	96.8783	95.0332	91.9523	95.0332	88.5552	114.49	105.683		0.9	0.12
12	184.744	184.726	146.123	223.644	93.5943	105.683	179.594	131.947		0.82	0.55
14	301.593	260.771	275.212	384.248	95.0332	91.8654	226.784	181.425		0.92	0.56
16	545.28	509.089	408.564	573.777	159.656	122.522	331.851	237.172
19	950.332	925.438	645.377	967.618	279.811	154.854	532.066	480.032
21	1348.76	1432.34	937.661	1091.05	439.519	223.644	664.797	646.668
