# Supplementary material for: METTL3/MYCN cooperation drives neural crest differentiation and provides therapeutic vulnerability in neuroblastoma
Source: EMBO J. 2024 Nov 11;43(24):6310–35. doi: 10.1038/s44318-024-00299-8 (PMC11649786; doi:10.1038/s44318-024-00299-8)
Supplement: Supplementary file 5 — Source data Fig. 2 [file 44318_2024_299_MOESM5_ESM.zip › Figure 2/2J/Source data for Figure 2J.xlsx]

## Sheet: 2J
Neurite length (μm)					TUBB3 intensity (AU)					PRPH intensity (AU)
TetO Ctrl	TetO shM3-1	TetO shM3-2			TetO Ctrl	TetO shM3-1	TetO shM3-2			TetO Ctrl	TetO shM3-1	TetO shM3-2
42.6	120.13	90.13		Experiment 1	3074	9586	10090		Experiment 1	11966	12787	24126
31.23	109.92	77.39		Experiment 2	6998	16193	18764		Experiment 2 Rep 1	10615	17269	25408
30.89	100.87	65.93		Experiment 3 Rep 1	5010	13621	15179		Experiment 2 Rep 2	10767	15945	23726
29.43	97.22	59.75		Experiment 3 Rep 2	5201	11947	12859		Experiment 3 Rep 1	13717	19482	20500
26.98	96.16	59							Experiment 3 Rep 2	11328	17294	19732
26.91	82.51	58.72
25.76	78.48	57.45
25.41	76.91	52.77
25.26	71.85	51.3
23.78	69.79	51.07
23.18	67.7	46.63
22.32	67.08	45.41
21.69	65.72	43.49
20.74	63.24	43.25
19.38	60.08	42.38
18.75	57.77	36.57
18.56	54.78	35.94
18.36	54.64	34.64
17.95	54.28	34.26
17.9	53.62	34.1
17.71	53.23	33.32
17.41	53.18	30.26
17.37	53.15	29.9
16.76	52.18	28.58
16.72	49.19	28.41
16.23	48.83	28.18
15.82	48.46	27.9
14.97	48.22	27.03
14.41	48.18	26.17
14.38	48.06	25
12.83	47.81	24.85
12.49	45.56	24.57
12.48	45.49	24.54
11.96	45.15	23.99
10.72	44.91	23.62
10.02	44.43	23.26
9.4	42.7	21.69
7.75	41.96	21.46
7.25	41.78	21.27
4.59	40.63	21.1
	40.38	20.86
	40.05	20.71
	39.64	20.42
	39	20.21
	38.9	16.96
	38.25	16.55
	37.27	15
	36.69	14.61
	35.94	10.96
	35.81	9.04
	35.47	8.67
	35.28	7.6
	35.09
	33.92
	33.63
	31.03
	29.01
	27.03
	26.85
	26.2
	26.03
	24.81
	24
	23.46
	23
	20.85
	20.5
	20.05
	19.67
	18.64
	18.6
	17.69
	16.67
	15.45
	14.7
	11.91
	5.32
