# Supplementary material for: METTL3/MYCN cooperation drives neural crest differentiation and provides therapeutic vulnerability in neuroblastoma
Source: EMBO J. 2024 Nov 11;43(24):6310–35. doi: 10.1038/s44318-024-00299-8 (PMC11649786; doi:10.1038/s44318-024-00299-8)
Supplement: Supplementary file 6 — Source data Fig. 3 [file 44318_2024_299_MOESM6_ESM.zip]

Archive with 47 entries (38 files):
- Figure 3/
- Figure 3/3A/
- Figure 3/3A/Source data for Figure 3A.tiff
- Figure 3/3C/
- Figure 3/3C/Source data for Figure 3C.tiff
- Figure 3/3D/
- Figure 3/3D/no_dox_SN_DAPI.tif
- Figure 3/3D/no_dox_SN_MYCN_r.tif
- Figure 3/3D/no_dox_SN_PRPH_g.tif
- Figure 3/3D/no_dox_SN_PRPH_g_MYCN_r_merge.tif
- Figure 3/3D/plus_dox_SN_DAPI.tif
- Figure 3/3D/plus_dox_SN_MYCN_r.tif
- Figure 3/3D/plus_dox_SN_PRPH_g.tif
- Figure 3/3D/plus_dox_SN_PRPH_g_MYCN_r_merge.tif
- Figure 3/3D/Source data for Figure 3D.xlsx
- Figure 3/3E/
- Figure 3/3E/+dox_BetaIII_g.tif
- Figure 3/3E/+dox_BetaIII_g_DAPI_merge.tif
- Figure 3/3E/+dox_DAPI.tif
- Figure 3/3E/-dox_BetaIII_g.tif
- Figure 3/3E/-dox_BetaIII_g_DAPI_merge.tif
- Figure 3/3E/-dox_DAPI.tif
- Figure 3/3E/Source data for Figure 3E.xlsx
- Figure 3/3F/
- Figure 3/3F/no dox_DAPI.tif
- Figure 3/3F/no dox_Flag_g.tif
- Figure 3/3F/no dox_Flag_g_hoxc8_r_merge.tif
- Figure 3/3F/no dox_hoxc8_r.tif
- Figure 3/3F/plus dox_DAPI.tif
- Figure 3/3F/plus dox_Flag_g.tif
- Figure 3/3F/plus dox_HOXC8_r.tif
- Figure 3/3F/plus dox_HOXC8_r_Flag_g_merge.tif
- Figure 3/3F/Source data for Figure 3F.xlsx
- Figure 3/3G/
- Figure 3/3G/no dox_DAPI.tif
- Figure 3/3G/no dox_Flag_r.tif
- Figure 3/3G/no dox_HOXC9_g.tif
- Figure 3/3G/no dox_HOXC9_g_Flag_r_merge.tif
- Figure 3/3G/plus dox_DAPI.tif
- Figure 3/3G/plus dox_Flag_r.tif
- Figure 3/3G/plus dox_HOXC9_g.tif
- Figure 3/3G/plus dox_HOXC9_g_Flag_r_merge.tif
- Figure 3/3G/Source data for Figure 3G.xlsx
- Figure 3/3H/
- Figure 3/3H/Source data for Figure 3H.xlsx
- Figure 3/3I/
- Figure 3/3I/Source data for Figure 3I.xlsx
