# Supplementary material for: METTL3/MYCN cooperation drives neural crest differentiation and provides therapeutic vulnerability in neuroblastoma
Source: EMBO J. 2024 Nov 11;43(24):6310–35. doi: 10.1038/s44318-024-00299-8 (PMC11649786; doi:10.1038/s44318-024-00299-8)
Supplement: Supplementary file 6 — Source data Fig. 3 [file 44318_2024_299_MOESM6_ESM.zip › Figure 3/3D/Source data for Figure 3D.xlsx]

## Sheet: 3D
PRPH Intensity (AU)
Dox-	Dox+
173140	5478.49	Experiment 1 Rep 1
176658	NA	Experiment 1 Rep 2
139511	25467.2	Experiment 2 Rep 1
119208	19951.7	Experiment 2 Rep 2
117410	15630.2	Experiment 3 Rep 1
124810	17791	Experiment 3 Rep 2
