# Supplementary material for: METTL3/MYCN cooperation drives neural crest differentiation and provides therapeutic vulnerability in neuroblastoma
Source: EMBO J. 2024 Nov 11;43(24):6310–35. doi: 10.1038/s44318-024-00299-8 (PMC11649786; doi:10.1038/s44318-024-00299-8)
Supplement: Supplementary file 6 — Source data Fig. 3 [file 44318_2024_299_MOESM6_ESM.zip › Figure 3/3E/Source data for Figure 3E.xlsx]

## Sheet: 3E
TUBB3 Intensity (AU)
Dox-	Dox+
1824.72	1384.14	Experiment 1 Rep 1
3461.54	1787.43	Experiment 1 Rep 2
2279.47	1179.64	Experiment 2 Rep 1
2704.51	1180.04	Experiment 2 Rep 2
3491.33	696.82	Experiment 3 Rep 1
2225.74	812.32	Experiment 3 Rep 2
4073.06	NA	Experiment 3 Rep 3
