# Supplementary material for: METTL3/MYCN cooperation drives neural crest differentiation and provides therapeutic vulnerability in neuroblastoma
Source: EMBO J. 2024 Nov 11;43(24):6310–35. doi: 10.1038/s44318-024-00299-8 (PMC11649786; doi:10.1038/s44318-024-00299-8)
Supplement: Supplementary file 6 — Source data Fig. 3 [file 44318_2024_299_MOESM6_ESM.zip › Figure 3/3F/Source data for Figure 3F.xlsx]

## Sheet: 3F
HOXC8/DAPI Intensity (AU)
Dox-	Dox+
4.49	2.7
4.39	2.57
4.19	2.56
4.19	2.5
4.19	2.5
4.19	2.43
4.19	2.39
4.19	2.38
4.16	2.36
4.15	2.36
4.09	2.32
4.09	2.29
4.09	2.29
4.09	2.29
4.09	2.29
4.09	2.22
4.09	2.22
4	2.22
3.99	2.22
3.99	2.22
3.99	2.22
3.99	2.22
3.99	2.19
3.99	2.17
3.99	2.16
3.99	2.15
3.99	2.15
3.95	2.15
3.91	2.15
3.9	2.15
3.89	2.15
3.89	2.15
3.89	2.15
3.89	2.15
3.89	2.15
3.89	2.15
3.89	2.15
3.89	2.15
3.89	2.15
3.89	2.15
3.89	2.11
3.89	2.11
3.89	2.11
3.89	2.1
3.89	2.08
3.89	2.08
3.89	2.08
3.88	2.08
3.85	2.08
3.82	2.08
3.81	2.08
3.81	2.08
3.79	2.08
3.79	2.08
3.79	2.08
3.79	2.08
3.79	2.08
3.79	2.08
3.79	2.08
3.79	2.08
3.78	2.08
3.76	2.08
3.76	2.08
3.75	2.08
3.72	2.08
3.71	2.08
3.68	2.08
3.67	2.08
3.64	2.08
3.61	2.08
3.59	2.08
3.59	2.08
3.55	2.08
3.55	2.07
3.55	2.06
3.55	2.06
3.54	2.05
3.53	2.05
3.52	2.04
3.5	2.04
3.5	2.04
3.49	2.03
3.46	2.02
3.46	2.01
3.46	2.01
3.46	2.01
3.46	2.01
3.45	2.01
3.43	2.01
3.38	2.01
3.36	2.01
3.36	2.01
3.33	2.01
3.33	2.01
3.33	2.01
3.33	2.01
3.33	2.01
3.33	2.01
3.28	2.01
3.28	2.01
3.28	2.01
3.25	2.01
3.25	2.01
3.25	2.01
3.25	2
3.25	2
3.25	2
3.25	2
3.25	2
3.25	2
3.23	1.99
3.21	1.99
3.2	1.97
3.2	1.97
3.2	1.96
3.17	1.95
3.17	1.95
3.17	1.94
3.16	1.94
3.13	1.94
3.12	1.94
3.08	1.94
3.08	1.94
3.07	1.94
3.07	1.94
3.07	1.94
3.07	1.94
3.07	1.94
3.06	1.94
3.06	1.94
3.06	1.94
3.05	1.94
3.03	1.94
3.03	1.94
3.02	1.94
3.02	1.94
3	1.94
3	1.94
3	1.94
3	1.94
3	1.91
3	1.91
3	1.91
2.99	1.9
2.99	1.89
2.99	1.89
2.98	1.89
2.97	1.89
2.95	1.88
2.95	1.88
2.94	1.88
2.93	1.88
2.93	1.88
2.93	1.88
2.93	1.88
2.93	1.88
2.92	1.88
2.92	1.87
2.92	1.87
2.91	1.87
2.9	1.87
2.9	1.87
2.89	1.87
2.88	1.87
2.88	1.87
2.87	1.87
2.87	1.87
2.86	1.87
2.86	1.87
2.85	1.87
2.85	1.87
2.84	1.87
2.84	1.87
2.84	1.87
2.83	1.86
2.83	1.86
2.81	1.85
2.81	1.85
2.8	1.84
2.8	1.84
2.8	1.83
2.8	1.83
2.8	1.83
2.8	1.82
2.79	1.82
2.79	1.82
2.77	1.82
2.77	1.82
2.77	1.82
2.76	1.82
2.73	1.82
2.73	1.82
2.73	1.82
2.72	1.82
2.72	1.82
2.72	1.82
2.72	1.82
2.72	1.82
2.72	1.82
2.72	1.82
2.72	1.82
2.72	1.81
2.72	1.81
2.71	1.81
2.71	1.81
2.71	1.81
2.71	1.8
2.7	1.79
2.69	1.79
2.69	1.79
2.69	1.79
2.69	1.78
2.69	1.77
2.69	1.77
2.69	1.77
2.69	1.77
2.68	1.76
2.68	1.76
2.68	1.76
2.67	1.76
2.67	1.75
2.67	1.75
2.66	1.75
2.66	1.75
2.66	1.75
2.66	1.75
2.66	1.75
2.66	1.74
2.66	1.74
2.66	1.74
2.66	1.74
2.66	1.74
2.66	1.73
2.64	1.73
2.63	1.72
2.63	1.72
2.62	1.71
2.62	1.71
2.62	1.71
2.62	1.71
2.62	1.71
2.61	1.71
2.61	1.71
2.61	1.71
2.61	1.71
2.61	1.71
2.61	1.71
2.61	1.71
2.61	1.71
2.6	1.71
2.6	1.7
2.6	1.7
2.6	1.7
2.6	1.7
2.6	1.69
2.6	1.69
2.6	1.69
2.6	1.68
2.6	1.68
2.6	1.68
2.6	1.68
2.6	1.67
2.6	1.67
2.6	1.67
2.59	1.67
2.59	1.67
2.59	1.66
2.58	1.66
2.57	1.65
2.56	1.65
2.56	1.65
2.56	1.65
2.56	1.65
2.55	1.65
2.54	1.65
2.54	1.65
2.54	1.65
2.54	1.65
2.54	1.65
2.54	1.65
2.54	1.65
2.54	1.65
2.54	1.65
2.54	1.65
2.54	1.65
2.54	1.65
2.54	1.64
2.54	1.64
2.54	1.63
2.54	1.63
2.54	1.62
2.54	1.62
2.53	1.62
2.53	1.62
2.53	1.62
2.53	1.62
2.53	1.62
2.53	1.62
2.53	1.62
2.53	1.62
2.53	1.61
2.53	1.61
2.53	1.61
2.53	1.61
2.53	1.6
2.53	1.6
2.53	1.6
2.53	1.6
2.53	1.59
2.53	1.59
2.53	1.59
2.53	1.59
2.53	1.59
2.53	1.58
2.53	1.58
2.53	1.58
2.53	1.58
2.52	1.58
2.52	1.58
2.52	1.58
2.52	1.58
2.52	1.58
2.51	1.58
2.51	1.57
2.51	1.57
2.5	1.56
2.5	1.56
2.5	1.56
2.5	1.56
2.5	1.56
2.5	1.56
2.5	1.56
2.5	1.56
2.5	1.56
2.49	1.55
2.49	1.55
2.48	1.55
2.48	1.55
2.48	1.55
2.48	1.54
2.47	1.54
2.46	1.54
2.46	1.53
2.46	1.53
2.46	1.53
2.46	1.53
2.46	1.53
2.46	1.53
2.46	1.53
2.46	1.53
2.46	1.53
2.46	1.53
2.46	1.52
2.46	1.52
2.46	1.52
2.46	1.52
2.46	1.51
2.46	1.51
2.46	1.5
2.46	1.5
2.46	1.5
2.46	1.49
2.46	1.49
2.46	1.49
2.46	1.49
2.46	1.49
2.45	1.49
2.45	1.49
2.45	1.49
2.44	1.49
2.44	1.49
2.44	1.49
2.44	1.49
2.44	1.48
2.44	1.48
2.44	1.48
2.44	1.48
2.43	1.48
2.43	1.48
2.43	1.48
2.43	1.48
2.43	1.48
2.43	1.48
2.42	1.48
2.42	1.48
2.42	1.48
2.41	1.48
2.41	1.48
2.4	1.47
2.4	1.47
2.4	1.47
2.4	1.47
2.4	1.47
2.4	1.47
2.4	1.46
2.39	1.46
2.38	1.46
2.38	1.46
2.37	1.46
2.37	1.46
2.37	1.46
2.37	1.46
2.37	1.46
2.37	1.46
2.37	1.45
2.37	1.45
2.37	1.45
2.37	1.45
2.37	1.45
2.37	1.45
2.37	1.44
2.37	1.44
2.37	1.44
2.37	1.44
2.37	1.43
2.37	1.43
2.37	1.43
2.36	1.43
2.36	1.43
2.36	1.43
2.36	1.42
2.36	1.42
2.36	1.42
2.36	1.41
2.36	1.41
2.36	1.41
2.36	1.41
2.36	1.41
2.36	1.41
2.36	1.41
2.36	1.41
2.36	1.41
2.36	1.41
2.36	1.41
2.36	1.41
2.35	1.41
2.35	1.4
2.34	1.39
2.34	1.39
2.33	1.39
2.33	1.39
2.33	1.39
2.33	1.39
2.32	1.39
2.32	1.39
2.32	1.39
2.31	1.39
2.31	1.39
2.31	1.37
2.31	1.36
2.31	1.36
2.31	1.36
2.31	1.36
2.3	1.36
2.3	1.36
2.3	1.35
2.3	1.35
2.3	1.35
2.3	1.35
2.3	1.35
2.3	1.35
2.3	1.35
2.3	1.35
2.3	1.34
2.3	1.34
2.3	1.34
2.29	1.34
2.29	1.34
2.29	1.34
2.29	1.34
2.29	1.34
2.29	1.34
2.28	1.34
2.28	1.33
2.28	1.33
2.28	1.33
2.27	1.32
2.27	1.32
2.27	1.32
2.26	1.32
2.26	1.32
2.26	1.32
2.26	1.32
2.26	1.32
2.26	1.32
2.26	1.31
2.26	1.31
2.26	1.31
2.26	1.31
2.26	1.3
2.26	1.3
2.25	1.29
2.25	1.29
2.25	1.29
2.25	1.29
2.25	1.29
2.25	1.29
2.25	1.28
2.25	1.28
2.25	1.28
2.25	1.28
2.24	1.28
2.24	1.28
2.24	1.28
2.24	1.28
2.24	1.28
2.24	1.28
2.24	1.27
2.24	1.27
2.24	1.27
2.24	1.27
2.24	1.27
2.24	1.27
2.24	1.27
2.24	1.27
2.24	1.27
2.24	1.27
2.23	1.27
2.23	1.26
2.23	1.26
2.22	1.26
2.22	1.26
2.22	1.26
2.22	1.26
2.22	1.25
2.21	1.25
2.21	1.25
2.21	1.25
2.21	1.25
2.21	1.25
2.21	1.25
2.2	1.24
2.2	1.24
2.2	1.24
2.2	1.24
2.2	1.24
2.2	1.23
2.2	1.23
2.2	1.23
2.2	1.23
2.2	1.22
2.2	1.22
2.2	1.22
2.2	1.22
2.2	1.22
2.2	1.22
2.2	1.22
2.2	1.22
2.2	1.22
2.19	1.22
2.19	1.22
2.19	1.22
2.18	1.22
2.18	1.21
2.18	1.21
2.18	1.21
2.18	1.21
2.18	1.21
2.18	1.21
2.18	1.21
2.18	1.21
2.18	1.21
2.17	1.2
2.17	1.2
2.17	1.19
2.17	1.19
2.17	1.19
2.17	1.19
2.17	1.19
2.17	1.19
2.17	1.19
2.17	1.19
2.16	1.19
2.16	1.19
2.16	1.19
2.15	1.19
2.15	1.19
2.15	1.19
2.15	1.19
2.14	1.19
2.14	1.19
2.14	1.18
2.14	1.18
2.13	1.18
2.13	1.18
2.13	1.17
2.13	1.17
2.13	1.17
2.13	1.17
2.13	1.17
2.13	1.17
2.13	1.17
2.13	1.17
2.12	1.17
2.12	1.17
2.12	1.17
2.12	1.17
2.12	1.16
2.12	1.16
2.12	1.16
2.12	1.16
2.11	1.16
2.11	1.16
2.11	1.16
2.11	1.16
2.11	1.16
2.11	1.16
2.1	1.15
2.1	1.15
2.1	1.15
2.1	1.15
2.1	1.15
2.1	1.15
2.1	1.15
2.1	1.15
2.1	1.15
2.1	1.15
2.09	1.14
2.09	1.14
2.08	1.14
2.08	1.14
2.07	1.13
2.07	1.13
2.07	1.13
2.07	1.13
2.07	1.13
2.07	1.13
2.07	1.13
2.06	1.13
2.06	1.13
2.06	1.13
2.06	1.13
2.06	1.13
2.06	1.13
2.06	1.13
2.06	1.12
2.06	1.12
2.06	1.12
2.06	1.12
2.06	1.12
2.06	1.12
2.06	1.12
2.06	1.12
2.06	1.12
2.06	1.12
2.06	1.12
2.06	1.12
2.06	1.12
2.06	1.12
2.06	1.12
2.06	1.12
2.06	1.12
2.05	1.11
2.05	1.11
2.05	1.11
2.05	1.11
2.05	1.11
2.05	1.11
2.05	1.11
2.05	1.11
2.05	1.11
2.05	1.11
2.05	1.11
2.05	1.11
2.05	1.11
2.05	1.11
2.04	1.11
2.04	1.11
2.04	1.1
2.04	1.1
2.03	1.1
2.03	1.1
2.03	1.1
2.03	1.1
2.02	1.1
2.02	1.1
2.01	1.1
2.01	1.1
2.01	1.1
2.01	1.09
2.01	1.09
2	1.09
2	1.09
2	1.09
2	1.09
2	1.09
2	1.09
2	1.08
2	1.08
2	1.08
2	1.08
2	1.08
2	1.08
2	1.08
2	1.08
2	1.08
2	1.08
2	1.08
2	1.08
2	1.08
2	1.08
2	1.08
2	1.08
2	1.08
2	1.08
2	1.08
2	1.08
2	1.08
2	1.08
2	1.08
2	1.07
2	1.07
2	1.07
2	1.07
2	1.07
2	1.07
2	1.07
1.99	1.07
1.99	1.07
1.99	1.07
1.99	1.07
1.97	1.07
1.97	1.07
1.97	1.07
1.96	1.07
1.96	1.06
1.96	1.06
1.96	1.06
1.95	1.06
1.95	1.06
1.95	1.06
1.95	1.06
1.95	1.06
1.95	1.06
1.95	1.06
1.95	1.06
1.95	1.06
1.95	1.06
1.95	1.05
1.95	1.05
1.95	1.05
1.95	1.05
1.95	1.05
1.94	1.05
1.94	1.05
1.94	1.04
1.94	1.04
1.94	1.04
1.94	1.04
1.94	1.04
1.94	1.04
1.94	1.04
1.94	1.04
1.94	1.04
1.94	1.04
1.94	1.04
1.94	1.04
1.94	1.04
1.94	1.04
1.94	1.04
1.94	1.04
1.94	1.04
1.94	1.04
1.94	1.04
1.93	1.04
1.93	1.04
1.93	1.04
1.93	1.04
1.93	1.04
1.93	1.03
1.93	1.03
1.93	1.03
1.92	1.03
1.92	1.03
1.92	1.03
1.92	1.03
1.92	1.03
1.92	1.03
1.92	1.03
1.92	1.03
1.92	1.03
1.92	1.03
1.92	1.03
1.92	1.03
1.92	1.03
1.92	1.03
1.92	1.02
1.92	1.02
1.92	1.02
1.92	1.02
1.92	1.02
1.92	1.02
1.92	1.02
1.92	1.02
1.92	1.01
1.92	1.01
1.92	1.01
1.92	1.01
1.92	1.01
1.92	1.01
1.92	1.01
1.91	1.01
1.91	1.01
1.91	1.01
1.9	1.01
1.9	1.01
1.9	1.01
1.9	1.01
1.9	1.01
1.9	1.01
1.9	1.01
1.9	1
1.9	1
1.9	1
1.9	1
1.9	1
1.9	1
1.89	1
1.89	1
1.89	1
1.89	1
1.89	1
1.89	1
1.89	1
1.89	1
1.89	1
1.89	1
1.89	1
1.89	1
1.89	1
1.89	1
1.89	1
1.88	1
1.88	1
1.88	1
1.88	1
1.88	1
1.88	0.99
1.88	0.99
1.88	0.99
1.88	0.99
1.88	0.99
1.88	0.99
1.88	0.99
1.88	0.99
1.87	0.98
1.87	0.98
1.87	0.98
1.87	0.98
1.87	0.98
1.87	0.98
1.87	0.98
1.87	0.98
1.86	0.98
1.86	0.98
1.86	0.98
1.86	0.97
1.86	0.97
1.86	0.97
1.86	0.97
1.86	0.97
1.86	0.97
1.86	0.97
1.86	0.97
1.86	0.97
1.86	0.97
1.86	0.97
1.86	0.97
1.86	0.97
1.86	0.97
1.85	0.97
1.85	0.97
1.85	0.97
1.85	0.97
1.85	0.97
1.85	0.97
1.84	0.97
1.84	0.97
1.84	0.97
1.84	0.97
1.84	0.97
1.84	0.97
1.84	0.97
1.84	0.97
1.84	0.97
1.84	0.97
1.84	0.97
1.84	0.97
1.84	0.97
1.84	0.97
1.83	0.97
1.83	0.97
1.83	0.97
1.83	0.97
1.83	0.97
1.83	0.97
1.83	0.97
1.83	0.97
1.82	0.97
1.82	0.97
1.82	0.97
1.82	0.97
1.81	0.97
1.81	0.97
1.81	0.96
1.81	0.96
1.81	0.96
1.81	0.96
1.81	0.96
1.81	0.96
1.81	0.96
1.81	0.96
1.81	0.96
1.81	0.95
1.81	0.95
1.8	0.95
1.8	0.95
1.8	0.95
1.8	0.95
1.8	0.95
1.8	0.94
1.8	0.94
1.8	0.94
1.8	0.94
1.8	0.94
1.8	0.94
1.79	0.94
1.79	0.94
1.79	0.94
1.79	0.94
1.79	0.94
1.79	0.94
1.79	0.94
1.79	0.94
1.79	0.94
1.79	0.94
1.79	0.94
1.79	0.94
1.79	0.94
1.79	0.94
1.79	0.94
1.79	0.94
1.79	0.94
1.79	0.94
1.79	0.94
1.79	0.94
1.79	0.94
1.79	0.94
1.79	0.94
1.79	0.94
1.79	0.94
1.79	0.94
1.79	0.94
1.79	0.94
1.79	0.94
1.79	0.94
1.79	0.93
1.79	0.93
1.79	0.93
1.79	0.93
1.79	0.93
1.79	0.93
1.78	0.93
1.78	0.93
1.78	0.93
1.78	0.93
1.78	0.93
1.78	0.93
1.78	0.93
1.77	0.93
1.77	0.93
1.77	0.93
1.77	0.93
1.77	0.93
1.77	0.93
1.77	0.93
1.77	0.93
1.77	0.93
1.77	0.93
1.77	0.93
1.77	0.93
1.77	0.93
1.76	0.93
1.76	0.93
1.76	0.93
1.76	0.93
1.76	0.93
1.76	0.93
1.76	0.93
1.76	0.93
1.76	0.92
1.76	0.92
1.75	0.92
1.75	0.92
1.75	0.92
1.75	0.92
1.75	0.92
1.75	0.92
1.75	0.92
1.75	0.92
1.75	0.92
1.75	0.92
1.75	0.92
1.75	0.92
1.74	0.92
1.74	0.92
1.74	0.92
1.74	0.91
1.74	0.91
1.74	0.91
1.74	0.91
1.74	0.91
1.74	0.91
1.74	0.91
1.74	0.91
1.74	0.91
1.74	0.91
1.74	0.91
1.74	0.91
1.73	0.91
1.73	0.91
1.73	0.91
1.73	0.91
1.73	0.91
1.73	0.91
1.73	0.91
1.73	0.91
1.73	0.91
1.73	0.91
1.73	0.91
1.73	0.91
1.73	0.91
1.73	0.91
1.73	0.91
1.73	0.91
1.73	0.91
1.73	0.91
1.73	0.91
1.73	0.91
1.73	0.91
1.73	0.91
1.72	0.91
1.72	0.91
1.72	0.91
1.72	0.91
1.72	0.91
1.72	0.91
1.72	0.91
1.72	0.91
1.72	0.91
1.72	0.91
1.72	0.91
1.71	0.91
1.71	0.91
1.71	0.91
1.71	0.91
1.71	0.91
1.71	0.91
1.71	0.91
1.71	0.9
1.71	0.9
1.71	0.9
1.71	0.9
1.71	0.9
1.71	0.9
1.7	0.9
1.7	0.9
1.7	0.9
1.7	0.9
1.7	0.9
1.7	0.9
1.7	0.9
1.7	0.9
1.7	0.9
1.7	0.9
1.7	0.9
1.7	0.9
1.7	0.9
1.7	0.9
1.69	0.9
1.69	0.9
1.69	0.9
1.69	0.9
1.69	0.9
1.69	0.9
1.69	0.9
1.68	0.9
1.68	0.9
1.68	0.9
1.68	0.9
1.68	0.9
1.68	0.9
1.68	0.9
1.68	0.9
1.68	0.9
1.68	0.9
1.68	0.9
1.68	0.89
1.68	0.89
1.68	0.89
1.68	0.89
1.67	0.89
1.67	0.89
1.67	0.89
1.67	0.89
1.67	0.89
1.67	0.89
1.67	0.89
1.67	0.89
1.67	0.89
1.67	0.89
1.67	0.88
1.67	0.88
1.67	0.88
1.67	0.88
1.67	0.88
1.67	0.88
1.67	0.88
1.67	0.88
1.67	0.88
1.67	0.88
1.67	0.88
1.67	0.88
1.67	0.88
1.67	0.88
1.67	0.88
1.67	0.88
1.67	0.88
1.66	0.88
1.66	0.88
1.66	0.88
1.66	0.88
1.65	0.88
1.65	0.88
1.65	0.88
1.65	0.88
1.65	0.88
1.65	0.87
1.65	0.87
1.65	0.87
1.65	0.87
1.65	0.87
1.65	0.87
1.65	0.87
1.65	0.87
1.65	0.87
1.65	0.87
1.64	0.87
1.64	0.87
1.64	0.87
1.64	0.87
1.64	0.87
1.64	0.87
1.64	0.87
1.64	0.87
1.63	0.87
1.63	0.87
1.63	0.87
1.63	0.87
1.63	0.87
1.63	0.87
1.63	0.87
1.62	0.87
1.62	0.87
1.62	0.87
1.62	0.87
1.62	0.87
1.62	0.87
1.62	0.87
1.62	0.87
1.62	0.86
1.62	0.86
1.62	0.86
1.62	0.86
1.62	0.86
1.61	0.86
1.61	0.86
1.61	0.86
1.61	0.86
1.61	0.86
1.61	0.86
1.61	0.86
1.61	0.86
1.61	0.86
1.61	0.86
1.61	0.86
1.6	0.86
1.6	0.86
1.6	0.86
1.6	0.86
1.6	0.86
1.6	0.86
1.6	0.86
1.6	0.86
1.6	0.86
1.6	0.86
1.6	0.86
1.6	0.86
1.6	0.86
1.6	0.86
1.59	0.86
1.59	0.86
1.59	0.86
1.59	0.86
1.59	0.86
1.59	0.86
1.59	0.86
1.59	0.86
1.59	0.86
1.59	0.86
1.59	0.86
1.58	0.86
1.58	0.86
1.58	0.86
1.58	0.86
1.58	0.86
1.58	0.86
1.58	0.86
1.58	0.85
1.58	0.85
1.58	0.85
1.58	0.85
1.58	0.85
1.58	0.85
1.58	0.85
1.58	0.85
1.58	0.85
1.58	0.85
1.58	0.85
1.58	0.85
1.58	0.85
1.58	0.85
1.57	0.85
1.57	0.85
1.57	0.85
1.57	0.85
1.57	0.85
1.57	0.84
1.57	0.84
1.57	0.84
1.57	0.84
1.57	0.84
1.57	0.84
1.57	0.84
1.57	0.84
1.57	0.84
1.57	0.84
1.57	0.84
1.57	0.84
1.57	0.84
1.57	0.84
1.56	0.84
1.56	0.84
1.56	0.84
1.56	0.84
1.56	0.84
1.56	0.84
1.56	0.84
1.56	0.84
1.56	0.84
1.56	0.84
1.56	0.84
1.56	0.84
1.56	0.84
1.56	0.84
1.56	0.84
1.56	0.84
1.56	0.84
1.56	0.84
1.55	0.84
1.55	0.84
1.55	0.84
1.55	0.84
1.55	0.84
1.55	0.84
1.55	0.84
1.55	0.84
1.55	0.84
1.55	0.84
1.54	0.84
1.54	0.84
1.54	0.83
1.54	0.83
1.54	0.83
1.54	0.83
1.54	0.83
1.54	0.83
1.54	0.83
1.54	0.83
1.54	0.83
1.54	0.83
1.54	0.83
1.54	0.83
1.54	0.83
1.54	0.83
1.54	0.83
1.54	0.83
1.53	0.83
1.53	0.83
1.53	0.83
1.53	0.83
1.53	0.83
1.53	0.83
1.53	0.83
1.53	0.83
1.53	0.83
1.53	0.83
1.53	0.83
1.53	0.83
1.53	0.83
1.53	0.83
1.52	0.83
1.52	0.83
1.52	0.83
1.52	0.83
1.52	0.83
1.52	0.83
1.52	0.83
1.52	0.83
1.52	0.83
1.52	0.83
1.52	0.83
1.52	0.83
1.52	0.83
1.52	0.83
1.52	0.83
1.52	0.83
1.51	0.83
1.51	0.83
1.51	0.83
1.51	0.83
1.51	0.83
1.51	0.83
1.51	0.83
1.51	0.83
1.5	0.83
1.5	0.83
1.5	0.83
1.5	0.83
1.5	0.83
1.5	0.83
1.5	0.83
1.5	0.83
1.5	0.83
1.5	0.83
1.5	0.83
1.5	0.83
1.5	0.83
1.5	0.83
1.5	0.83
1.5	0.83
1.5	0.83
1.5	0.83
1.49	0.83
1.49	0.82
1.49	0.82
1.49	0.82
1.49	0.82
1.49	0.82
1.49	0.82
1.49	0.82
1.49	0.82
1.49	0.82
1.49	0.82
1.49	0.82
1.49	0.82
1.49	0.82
1.48	0.82
1.48	0.82
1.48	0.82
1.48	0.82
1.48	0.82
1.48	0.82
1.48	0.82
1.48	0.82
1.48	0.82
1.48	0.82
1.48	0.82
1.48	0.82
1.48	0.81
1.48	0.81
1.48	0.81
1.48	0.81
1.48	0.81
1.47	0.81
1.47	0.81
1.47	0.81
1.47	0.81
1.47	0.81
1.47	0.81
1.47	0.81
1.47	0.81
1.47	0.81
1.47	0.81
1.47	0.81
1.47	0.81
1.47	0.81
1.47	0.81
1.47	0.81
1.47	0.81
1.47	0.81
1.47	0.81
1.47	0.81
1.47	0.81
1.47	0.81
1.47	0.81
1.46	0.81
1.46	0.81
1.46	0.81
1.46	0.81
1.46	0.81
1.46	0.81
1.46	0.81
1.46	0.81
1.46	0.81
1.45	0.81
1.45	0.81
1.45	0.81
1.45	0.81
1.45	0.81
1.45	0.81
1.45	0.81
1.45	0.81
1.45	0.81
1.45	0.81
1.45	0.81
1.45	0.81
1.45	0.81
1.44	0.81
1.44	0.81
1.44	0.81
1.44	0.81
1.44	0.81
1.44	0.81
1.44	0.81
1.44	0.81
1.44	0.81
1.44	0.81
1.44	0.81
1.44	0.81
1.44	0.81
1.44	0.8
1.44	0.8
1.44	0.8
1.44	0.8
1.44	0.8
1.44	0.8
1.44	0.8
1.43	0.8
1.43	0.8
1.43	0.8
1.43	0.8
1.43	0.8
1.43	0.8
1.43	0.8
1.43	0.8
1.43	0.8
1.43	0.8
1.43	0.8
1.43	0.8
1.43	0.8
1.42	0.8
1.42	0.8
1.42	0.8
1.42	0.8
1.42	0.8
1.42	0.8
1.42	0.8
1.42	0.8
1.42	0.8
1.42	0.8
1.42	0.8
1.42	0.8
1.42	0.8
1.42	0.8
1.42	0.8
1.42	0.8
1.42	0.8
1.42	0.8
1.42	0.8
1.41	0.8
1.41	0.8
1.41	0.8
1.41	0.8
1.41	0.8
1.41	0.8
1.41	0.8
1.41	0.8
1.41	0.8
1.4	0.8
1.4	0.8
1.4	0.8
1.4	0.8
1.4	0.8
1.4	0.8
1.4	0.8
1.4	0.8
1.4	0.8
1.4	0.8
1.39	0.79
1.39	0.79
1.39	0.79
1.39	0.79
1.39	0.79
1.39	0.79
1.39	0.79
1.39	0.79
1.39	0.79
1.39	0.79
1.39	0.79
1.39	0.79
1.39	0.79
1.39	0.79
1.39	0.79
1.39	0.79
1.39	0.79
1.39	0.79
1.39	0.79
1.39	0.79
1.39	0.79
1.39	0.79
1.39	0.79
1.39	0.79
1.39	0.79
1.39	0.79
1.39	0.79
1.39	0.79
1.38	0.79
1.38	0.79
1.38	0.79
1.38	0.79
1.38	0.79
1.38	0.79
1.38	0.79
1.38	0.79
1.38	0.79
1.38	0.79
1.38	0.79
1.38	0.79
1.37	0.79
1.37	0.79
1.37	0.79
1.37	0.79
1.37	0.79
1.37	0.79
1.37	0.79
1.37	0.79
1.37	0.79
1.37	0.79
1.37	0.79
1.37	0.79
1.37	0.79
1.36	0.79
1.36	0.79
1.36	0.79
1.36	0.79
1.36	0.79
1.36	0.79
1.36	0.79
1.36	0.79
1.36	0.79
1.36	0.79
1.36	0.78
1.36	0.78
1.36	0.78
1.36	0.78
1.36	0.78
1.36	0.78
1.35	0.78
1.35	0.78
1.35	0.78
1.35	0.78
1.35	0.78
1.35	0.78
1.35	0.78
1.35	0.78
1.35	0.78
1.35	0.78
1.35	0.78
1.35	0.78
1.35	0.78
1.35	0.78
1.35	0.78
1.35	0.78
1.35	0.78
1.35	0.78
1.34	0.78
1.34	0.78
1.34	0.78
1.34	0.78
1.34	0.78
1.34	0.78
1.34	0.78
1.34	0.78
1.34	0.78
1.34	0.78
1.34	0.78
1.34	0.78
1.34	0.78
1.34	0.78
1.34	0.78
1.34	0.78
1.34	0.78
1.34	0.78
1.34	0.78
1.33	0.78
1.33	0.78
1.33	0.78
1.33	0.78
1.33	0.78
1.33	0.78
1.33	0.78
1.33	0.78
1.33	0.78
1.33	0.78
1.33	0.78
1.33	0.78
1.33	0.78
1.33	0.78
1.33	0.78
1.33	0.78
1.33	0.78
1.33	0.78
1.33	0.78
1.33	0.78
1.33	0.78
1.32	0.78
1.32	0.78
1.32	0.78
1.32	0.78
1.32	0.78
1.32	0.78
1.32	0.78
1.32	0.78
1.32	0.78
1.32	0.78
1.32	0.78
1.32	0.78
1.32	0.78
1.32	0.78
1.32	0.78
1.32	0.78
1.32	0.78
1.32	0.77
1.32	0.77
1.32	0.77
1.32	0.77
1.32	0.77
1.32	0.77
1.32	0.77
1.31	0.77
1.31	0.77
1.31	0.77
1.31	0.77
1.31	0.77
1.31	0.77
1.31	0.77
1.31	0.77
1.31	0.77
1.31	0.77
1.31	0.77
1.31	0.77
1.31	0.77
1.31	0.77
1.31	0.77
1.31	0.77
1.3	0.77
1.3	0.77
1.3	0.77
1.3	0.77
1.3	0.77
1.3	0.77
1.3	0.77
1.3	0.77
1.3	0.77
1.3	0.77
1.3	0.77
1.3	0.77
1.3	0.77
1.3	0.77
1.3	0.77
1.3	0.77
1.29	0.77
1.29	0.77
1.29	0.76
1.29	0.76
1.29	0.76
1.29	0.76
1.29	0.76
1.28	0.76
1.28	0.76
1.28	0.76
1.28	0.76
1.28	0.76
1.28	0.76
1.28	0.76
1.28	0.76
1.28	0.76
1.28	0.76
1.28	0.76
1.28	0.76
1.28	0.76
1.28	0.76
1.28	0.76
1.27	0.76
1.27	0.76
1.27	0.76
1.27	0.76
1.27	0.76
1.27	0.76
1.27	0.76
1.27	0.76
1.27	0.76
1.27	0.76
1.27	0.76
1.27	0.76
1.27	0.76
1.27	0.76
1.26	0.76
1.26	0.76
1.26	0.76
1.26	0.76
1.26	0.76
1.26	0.76
1.26	0.76
1.26	0.76
1.26	0.76
1.26	0.76
1.26	0.76
1.26	0.76
1.26	0.76
1.26	0.76
1.26	0.76
1.26	0.76
1.26	0.76
1.26	0.76
1.26	0.76
1.25	0.76
1.25	0.76
1.25	0.76
1.25	0.76
1.25	0.76
1.25	0.75
1.25	0.75
1.25	0.75
1.25	0.75
1.25	0.75
1.25	0.75
1.25	0.75
1.25	0.75
1.25	0.75
1.25	0.75
1.25	0.75
1.25	0.75
1.25	0.75
1.24	0.75
1.24	0.75
1.24	0.75
1.24	0.75
1.24	0.75
1.24	0.75
1.24	0.75
1.24	0.75
1.24	0.75
1.24	0.75
1.24	0.75
1.24	0.75
1.24	0.75
1.24	0.75
1.24	0.75
1.24	0.75
1.24	0.75
1.24	0.75
1.24	0.75
1.24	0.75
1.24	0.75
1.23	0.75
1.23	0.75
1.23	0.75
1.23	0.75
1.23	0.75
1.23	0.75
1.23	0.75
1.23	0.75
1.23	0.75
1.23	0.75
1.23	0.75
1.23	0.75
1.23	0.75
1.23	0.75
1.23	0.75
1.23	0.75
1.23	0.75
1.23	0.75
1.23	0.75
1.23	0.75
1.23	0.75
1.23	0.75
1.23	0.75
1.23	0.75
1.23	0.75
1.23	0.75
1.23	0.75
1.23	0.75
1.23	0.75
1.23	0.74
1.22	0.74
1.22	0.74
1.22	0.74
1.22	0.74
1.22	0.74
1.22	0.74
1.22	0.74
1.22	0.74
1.22	0.74
1.22	0.74
1.22	0.74
1.22	0.74
1.22	0.74
1.22	0.74
1.22	0.74
1.22	0.74
1.22	0.74
1.22	0.74
1.21	0.74
1.21	0.74
1.21	0.74
1.21	0.74
1.21	0.74
1.21	0.74
1.21	0.74
1.21	0.74
1.21	0.74
1.21	0.74
1.2	0.74
1.2	0.74
1.2	0.74
1.2	0.74
1.2	0.74
1.19	0.74
1.19	0.74
1.19	0.74
1.19	0.74
1.19	0.74
1.19	0.74
1.19	0.74
1.19	0.74
1.19	0.74
1.19	0.74
1.19	0.74
1.19	0.74
1.19	0.74
1.19	0.74
1.19	0.74
1.19	0.74
1.19	0.74
1.19	0.74
1.19	0.74
1.19	0.74
1.19	0.74
1.19	0.74
1.19	0.74
1.19	0.74
1.18	0.74
1.18	0.74
1.18	0.74
1.18	0.74
1.18	0.74
1.18	0.74
1.18	0.74
1.18	0.74
1.18	0.74
1.18	0.74
1.18	0.74
1.18	0.74
1.18	0.74
1.18	0.74
1.18	0.74
1.18	0.74
1.18	0.74
1.18	0.74
1.18	0.74
1.18	0.74
1.18	0.74
1.18	0.74
1.18	0.74
1.18	0.74
1.18	0.74
1.17	0.74
1.17	0.74
1.17	0.74
1.17	0.73
1.17	0.73
1.17	0.73
1.17	0.73
1.17	0.73
1.17	0.73
1.17	0.73
1.17	0.73
1.17	0.73
1.17	0.73
1.17	0.73
1.17	0.73
1.17	0.73
1.16	0.73
1.16	0.73
1.16	0.73
1.16	0.73
1.16	0.73
1.16	0.73
1.16	0.73
1.16	0.73
1.16	0.73
1.16	0.73
1.16	0.73
1.16	0.73
1.16	0.73
1.16	0.73
1.16	0.73
1.16	0.73
1.16	0.73
1.16	0.73
1.16	0.73
1.16	0.73
1.16	0.73
1.15	0.73
1.15	0.73
1.15	0.73
1.15	0.73
1.15	0.73
1.15	0.73
1.15	0.73
1.15	0.73
1.15	0.73
1.15	0.73
1.15	0.73
1.15	0.73
1.15	0.73
1.15	0.73
1.15	0.73
1.15	0.73
1.15	0.73
1.15	0.73
1.14	0.73
1.14	0.73
1.14	0.73
1.14	0.73
1.14	0.73
1.14	0.73
1.14	0.73
1.14	0.73
1.14	0.73
1.14	0.72
1.14	0.72
1.14	0.72
1.14	0.72
1.14	0.72
1.14	0.72
1.14	0.72
1.14	0.72
1.14	0.72
1.14	0.72
1.14	0.72
1.14	0.72
1.14	0.72
1.14	0.72
1.14	0.72
1.14	0.72
1.14	0.72
1.14	0.72
1.14	0.72
1.13	0.72
1.13	0.72
1.13	0.72
1.13	0.72
1.13	0.72
1.13	0.72
1.13	0.72
1.13	0.72
1.13	0.72
1.13	0.72
1.13	0.72
1.13	0.72
1.13	0.72
1.13	0.72
1.13	0.72
1.13	0.72
1.13	0.72
1.13	0.72
1.13	0.72
1.13	0.72
1.13	0.72
1.13	0.72
1.13	0.72
1.13	0.72
1.13	0.72
1.13	0.72
1.13	0.72
[truncated: 3,775 more rows]
