# Supplementary material for: METTL3/MYCN cooperation drives neural crest differentiation and provides therapeutic vulnerability in neuroblastoma
Source: EMBO J. 2024 Nov 11;43(24):6310–35. doi: 10.1038/s44318-024-00299-8 (PMC11649786; doi:10.1038/s44318-024-00299-8)
Supplement: Supplementary file 6 — Source data Fig. 3 [file 44318_2024_299_MOESM6_ESM.zip › Figure 3/3G/Source data for Figure 3G.xlsx]

## Sheet: 3G
HOXC9/DAPI Intensity (AU)
Dox-	Dox+
4.67	1.92
4.59	1.79
4.56	1.68
4.5	1.68
4.22	1.67
4.15	1.63
4	1.63
4	1.62
3.99	1.61
3.94	1.61
3.89	1.61
3.89	1.61
3.86	1.58
3.85	1.58
3.84	1.58
3.83	1.58
3.8	1.58
3.78	1.58
3.78	1.58
3.78	1.55
3.77	1.55
3.76	1.55
3.76	1.54
3.72	1.54
3.7	1.54
3.67	1.53
3.66	1.53
3.65	1.53
3.65	1.53
3.64	1.53
3.63	1.53
3.62	1.53
3.61	1.53
3.61	1.53
3.59	1.53
3.58	1.53
3.57	1.52
3.57	1.52
3.55	1.52
3.51	1.52
3.5	1.52
3.5	1.51
3.49	1.49
3.47	1.49
3.47	1.48
3.47	1.48
3.47	1.48
3.47	1.48
3.46	1.48
3.45	1.48
3.45	1.48
3.44	1.48
3.41	1.48
3.41	1.48
3.41	1.48
3.41	1.48
3.4	1.48
3.38	1.48
3.36	1.48
3.34	1.48
3.34	1.48
3.33	1.47
3.33	1.47
3.33	1.47
3.32	1.47
3.32	1.47
3.31	1.47
3.3	1.47
3.29	1.47
3.29	1.46
3.28	1.46
3.28	1.45
3.26	1.44
3.26	1.44
3.24	1.44
3.24	1.44
3.22	1.44
3.22	1.44
3.22	1.44
3.22	1.44
3.22	1.44
3.22	1.44
3.21	1.44
3.21	1.44
3.2	1.44
3.19	1.44
3.19	1.44
3.19	1.44
3.19	1.44
3.19	1.43
3.17	1.43
3.17	1.43
3.16	1.43
3.16	1.43
3.15	1.43
3.14	1.43
3.14	1.43
3.13	1.43
3.12	1.43
3.12	1.43
3.12	1.43
3.11	1.43
3.11	1.43
3.11	1.43
3.11	1.43
3.11	1.43
3.1	1.43
3.09	1.43
3.09	1.43
3.08	1.43
3.08	1.43
3.08	1.43
3.07	1.43
3.07	1.43
3.07	1.43
3.06	1.43
3.06	1.43
3.06	1.43
3.05	1.42
3.05	1.42
3.05	1.42
3.05	1.42
3.05	1.41
3.04	1.41
3.04	1.41
3.03	1.41
3.03	1.41
3.03	1.4
3.02	1.39
3.01	1.39
3	1.39
3	1.39
3	1.39
3	1.39
3	1.39
3	1.38
3	1.38
3	1.38
3	1.38
2.99	1.38
2.99	1.38
2.99	1.38
2.98	1.38
2.98	1.38
2.97	1.38
2.97	1.38
2.97	1.38
2.96	1.38
2.96	1.38
2.96	1.38
2.96	1.38
2.95	1.38
2.95	1.38
2.95	1.38
2.94	1.38
2.94	1.38
2.94	1.38
2.94	1.38
2.94	1.38
2.94	1.38
2.93	1.38
2.93	1.38
2.92	1.38
2.92	1.38
2.91	1.38
2.91	1.38
2.91	1.38
2.91	1.38
2.9	1.38
2.9	1.38
2.9	1.38
2.9	1.38
2.89	1.38
2.89	1.38
2.89	1.38
2.89	1.38
2.88	1.38
2.88	1.38
2.88	1.38
2.87	1.38
2.86	1.38
2.86	1.38
2.86	1.38
2.86	1.38
2.86	1.38
2.86	1.38
2.86	1.38
2.85	1.38
2.85	1.38
2.85	1.38
2.85	1.38
2.85	1.38
2.85	1.38
2.84	1.38
2.84	1.38
2.84	1.38
2.83	1.38
2.83	1.38
2.82	1.38
2.82	1.38
2.82	1.38
2.81	1.38
2.81	1.37
2.81	1.37
2.81	1.37
2.81	1.36
2.8	1.36
2.8	1.36
2.8	1.36
2.79	1.36
2.79	1.35
2.79	1.35
2.78	1.34
2.77	1.34
2.77	1.34
2.77	1.34
2.77	1.34
2.77	1.34
2.76	1.34
2.76	1.34
2.76	1.34
2.76	1.34
2.76	1.34
2.76	1.34
2.76	1.34
2.75	1.34
2.75	1.34
2.75	1.34
2.73	1.34
2.73	1.34
2.72	1.34
2.72	1.34
2.72	1.34
2.72	1.34
2.72	1.34
2.72	1.34
2.72	1.34
2.72	1.34
2.71	1.34
2.71	1.34
2.71	1.34
2.71	1.34
2.71	1.34
2.71	1.34
2.71	1.34
2.7	1.34
2.7	1.34
2.7	1.34
2.7	1.34
2.7	1.34
2.69	1.34
2.69	1.34
2.69	1.34
2.68	1.34
2.68	1.34
2.67	1.34
2.67	1.34
2.67	1.34
2.67	1.34
2.67	1.34
2.67	1.34
2.67	1.34
2.67	1.34
2.67	1.34
2.65	1.34
2.65	1.34
2.65	1.34
2.65	1.34
2.65	1.34
2.65	1.34
2.64	1.34
2.64	1.34
2.64	1.34
2.64	1.34
2.64	1.34
2.64	1.34
2.64	1.34
2.63	1.34
2.63	1.34
2.63	1.34
2.63	1.34
2.63	1.34
2.63	1.34
2.62	1.34
2.62	1.34
2.62	1.34
2.62	1.34
2.62	1.34
2.62	1.34
2.62	1.34
2.62	1.34
2.62	1.34
2.62	1.34
2.62	1.34
2.62	1.34
2.62	1.33
2.61	1.32
2.61	1.32
2.61	1.32
2.61	1.31
2.61	1.31
2.61	1.31
2.61	1.3
2.6	1.3
2.6	1.3
2.6	1.3
2.6	1.3
2.6	1.3
2.6	1.3
2.6	1.3
2.6	1.3
2.6	1.3
2.59	1.3
2.59	1.3
2.59	1.3
2.59	1.3
2.59	1.3
2.59	1.3
2.59	1.3
2.59	1.3
2.58	1.3
2.58	1.3
2.58	1.3
2.58	1.3
2.58	1.3
2.58	1.3
2.58	1.3
2.58	1.3
2.58	1.3
2.57	1.3
2.57	1.3
2.57	1.3
2.57	1.3
2.57	1.3
2.57	1.3
2.57	1.3
2.57	1.3
2.57	1.3
2.56	1.3
2.56	1.3
2.56	1.3
2.56	1.3
2.56	1.3
2.56	1.3
2.56	1.3
2.55	1.3
2.55	1.3
2.55	1.29
2.55	1.29
2.55	1.29
2.54	1.29
2.54	1.29
2.54	1.29
2.54	1.29
2.54	1.29
2.54	1.29
2.54	1.29
2.54	1.29
2.54	1.29
2.54	1.29
2.54	1.29
2.54	1.28
2.53	1.28
2.53	1.27
2.53	1.27
2.53	1.27
2.53	1.27
2.53	1.27
2.53	1.26
2.53	1.26
2.52	1.26
2.52	1.26
2.52	1.26
2.52	1.26
2.52	1.26
2.52	1.26
2.52	1.26
2.51	1.26
2.51	1.26
2.51	1.26
2.51	1.26
2.5	1.26
2.5	1.26
2.5	1.26
2.5	1.26
2.5	1.26
2.5	1.26
2.5	1.26
2.5	1.26
2.5	1.26
2.5	1.26
2.49	1.26
2.49	1.26
2.49	1.26
2.49	1.26
2.49	1.26
2.49	1.26
2.49	1.26
2.49	1.26
2.48	1.26
2.48	1.26
2.48	1.26
2.48	1.26
2.48	1.26
2.48	1.26
2.48	1.26
2.48	1.26
2.48	1.26
2.48	1.26
2.47	1.26
2.47	1.26
2.47	1.26
2.47	1.26
2.47	1.26
2.47	1.26
2.46	1.26
2.46	1.26
2.46	1.26
2.46	1.26
2.46	1.26
2.46	1.26
2.46	1.26
2.46	1.26
2.46	1.26
2.45	1.26
2.45	1.26
2.45	1.26
2.45	1.25
2.45	1.25
2.45	1.25
2.44	1.25
2.44	1.25
2.44	1.25
2.44	1.24
2.44	1.24
2.44	1.23
2.44	1.23
2.44	1.23
2.44	1.23
2.44	1.23
2.44	1.23
2.44	1.23
2.43	1.23
2.43	1.23
2.43	1.23
2.43	1.23
2.43	1.23
2.43	1.23
2.43	1.23
2.43	1.23
2.42	1.23
2.42	1.23
2.42	1.23
2.42	1.23
2.42	1.22
2.42	1.22
2.42	1.22
2.42	1.22
2.42	1.22
2.42	1.22
2.42	1.22
2.42	1.22
2.41	1.22
2.41	1.22
2.41	1.22
2.41	1.22
2.41	1.22
2.41	1.22
2.41	1.22
2.41	1.22
2.4	1.22
2.4	1.22
2.4	1.22
2.4	1.22
2.4	1.22
2.4	1.22
2.4	1.22
2.4	1.22
2.4	1.22
2.4	1.22
2.4	1.22
2.39	1.22
2.39	1.22
2.39	1.22
2.39	1.22
2.39	1.22
2.39	1.22
2.39	1.22
2.38	1.22
2.38	1.22
2.38	1.22
2.38	1.22
2.38	1.22
2.38	1.22
2.38	1.22
2.38	1.22
2.38	1.22
2.37	1.22
2.37	1.21
2.37	1.21
2.37	1.21
2.37	1.21
2.37	1.2
2.37	1.2
2.37	1.2
2.36	1.2
2.36	1.2
2.36	1.2
2.36	1.2
2.36	1.2
2.36	1.2
2.36	1.2
2.36	1.2
2.36	1.2
2.35	1.2
2.35	1.2
2.35	1.19
2.35	1.19
2.35	1.19
2.35	1.19
2.35	1.19
2.35	1.19
2.35	1.19
2.34	1.19
2.34	1.19
2.34	1.19
2.34	1.19
2.34	1.19
2.34	1.19
2.34	1.19
2.34	1.19
2.34	1.19
2.34	1.19
2.33	1.19
2.33	1.19
2.33	1.19
2.33	1.19
2.33	1.19
2.33	1.19
2.33	1.19
2.33	1.19
2.33	1.19
2.33	1.18
2.33	1.18
2.33	1.18
2.33	1.18
2.33	1.18
2.33	1.18
2.33	1.18
2.33	1.18
2.33	1.18
2.32	1.18
2.32	1.18
2.32	1.18
2.32	1.18
2.32	1.18
2.32	1.18
2.32	1.18
2.32	1.18
2.32	1.18
2.32	1.18
2.32	1.18
2.32	1.18
2.32	1.18
2.32	1.18
2.32	1.18
2.31	1.18
2.31	1.18
2.31	1.18
2.31	1.18
2.31	1.18
2.31	1.18
2.31	1.18
2.31	1.18
2.31	1.18
2.31	1.17
2.3	1.17
2.3	1.17
2.3	1.17
2.3	1.17
2.29	1.17
2.29	1.17
2.29	1.17
2.29	1.16
2.29	1.16
2.28	1.16
2.28	1.16
2.28	1.16
2.28	1.16
2.28	1.16
2.28	1.16
2.27	1.16
2.27	1.16
2.27	1.16
2.27	1.16
2.27	1.16
2.27	1.16
2.27	1.16
2.27	1.16
2.26	1.16
2.26	1.16
2.26	1.16
2.26	1.16
2.25	1.15
2.25	1.15
2.25	1.15
2.25	1.15
2.25	1.15
2.25	1.15
2.25	1.15
2.25	1.15
2.24	1.15
2.24	1.15
2.24	1.15
2.24	1.15
2.24	1.15
2.24	1.15
2.24	1.15
2.24	1.15
2.23	1.15
2.23	1.15
2.23	1.15
2.23	1.15
2.23	1.15
2.23	1.15
2.22	1.15
2.22	1.15
2.22	1.15
2.22	1.15
2.22	1.15
2.22	1.15
2.22	1.15
2.22	1.15
2.22	1.15
2.22	1.15
2.22	1.15
2.22	1.15
2.22	1.15
2.22	1.15
2.21	1.15
2.21	1.15
2.21	1.15
2.21	1.15
2.21	1.15
2.21	1.15
2.21	1.15
2.21	1.15
2.21	1.14
2.21	1.14
2.21	1.14
2.21	1.14
2.21	1.14
2.2	1.14
2.2	1.14
2.2	1.14
2.2	1.14
2.2	1.14
2.2	1.14
2.2	1.13
2.2	1.13
2.2	1.13
2.2	1.13
2.2	1.13
2.19	1.13
2.19	1.13
2.19	1.13
2.19	1.13
2.19	1.13
2.19	1.13
2.19	1.13
2.19	1.13
2.19	1.13
2.19	1.13
2.19	1.13
2.19	1.13
2.18	1.13
2.18	1.13
2.18	1.13
2.18	1.13
2.18	1.13
2.18	1.13
2.17	1.13
2.17	1.13
2.17	1.13
2.17	1.13
2.17	1.13
2.17	1.13
2.17	1.13
2.16	1.13
2.16	1.13
2.16	1.13
2.16	1.13
2.16	1.13
2.16	1.12
2.16	1.12
2.16	1.12
2.16	1.12
2.16	1.12
2.16	1.12
2.16	1.12
2.15	1.12
2.15	1.12
2.15	1.12
2.15	1.12
2.15	1.12
2.15	1.12
2.15	1.12
2.15	1.12
2.15	1.12
2.15	1.12
2.15	1.12
2.15	1.12
2.15	1.12
2.15	1.12
2.15	1.12
2.15	1.12
2.15	1.12
2.15	1.12
2.14	1.12
2.14	1.12
2.14	1.12
2.14	1.12
2.14	1.12
2.14	1.12
2.14	1.12
2.14	1.11
2.14	1.11
2.14	1.11
2.14	1.11
2.14	1.11
2.14	1.11
2.14	1.11
2.13	1.11
2.13	1.11
2.13	1.11
2.13	1.11
2.13	1.11
2.13	1.11
2.13	1.11
2.13	1.11
2.13	1.11
2.13	1.11
2.12	1.11
2.12	1.11
2.12	1.11
2.12	1.11
2.12	1.11
2.12	1.11
2.12	1.11
2.12	1.1
2.12	1.1
2.12	1.1
2.12	1.1
2.11	1.1
2.11	1.1
2.11	1.1
2.11	1.1
2.11	1.1
2.11	1.1
2.11	1.1
2.11	1.1
2.11	1.1
2.11	1.1
2.11	1.1
2.11	1.09
2.1	1.09
2.1	1.09
2.1	1.09
2.1	1.09
2.1	1.09
2.1	1.09
2.1	1.09
2.1	1.09
2.1	1.09
2.1	1.09
2.1	1.09
2.1	1.09
2.1	1.09
2.1	1.09
2.09	1.09
2.09	1.09
2.09	1.09
2.09	1.09
2.09	1.09
2.08	1.09
2.08	1.09
2.08	1.09
2.08	1.09
2.08	1.09
2.08	1.09
2.08	1.09
2.08	1.09
2.08	1.09
2.08	1.09
2.08	1.09
2.08	1.09
2.08	1.09
2.08	1.09
2.07	1.09
2.07	1.09
2.07	1.09
2.07	1.08
2.07	1.08
2.07	1.08
2.07	1.08
2.07	1.08
2.07	1.08
2.07	1.08
2.07	1.08
2.07	1.08
2.07	1.08
2.07	1.07
2.06	1.07
2.06	1.07
2.06	1.07
2.06	1.07
2.06	1.07
2.06	1.07
2.06	1.07
2.06	1.07
2.06	1.07
2.06	1.07
2.05	1.07
2.05	1.07
2.05	1.07
2.05	1.07
2.05	1.07
2.05	1.07
2.05	1.07
2.04	1.07
2.04	1.07
2.04	1.07
2.04	1.07
2.04	1.07
2.04	1.07
2.04	1.07
2.04	1.07
2.04	1.07
2.04	1.07
2.04	1.07
2.04	1.06
2.03	1.06
2.03	1.06
2.03	1.06
2.03	1.06
2.03	1.06
2.03	1.06
2.03	1.06
2.03	1.06
2.02	1.06
2.02	1.06
2.02	1.06
2.02	1.06
2.02	1.06
2.02	1.06
2.02	1.06
2.02	1.06
2.02	1.06
2.01	1.06
2.01	1.06
2.01	1.06
2.01	1.06
2.01	1.06
2.01	1.06
2.01	1.06
2.01	1.06
2.01	1.06
2.01	1.06
2	1.06
2	1.06
2	1.06
2	1.06
2	1.06
2	1.06
2	1.06
2	1.06
2	1.06
2	1.05
2	1.05
2	1.05
2	1.05
2	1.05
2	1.05
2	1.05
1.99	1.05
1.99	1.05
1.99	1.05
1.98	1.05
1.98	1.05
1.98	1.05
1.98	1.05
1.98	1.05
1.98	1.05
1.98	1.05
1.98	1.05
1.98	1.05
1.98	1.05
1.98	1.05
1.98	1.05
1.98	1.05
1.98	1.05
1.97	1.05
1.97	1.05
1.97	1.05
1.97	1.05
1.97	1.05
1.97	1.04
1.97	1.04
1.97	1.04
1.97	1.04
1.96	1.04
1.96	1.04
1.96	1.04
1.96	1.04
1.96	1.04
1.96	1.04
1.96	1.04
1.96	1.04
1.96	1.04
1.96	1.04
1.96	1.04
1.96	1.04
1.95	1.04
1.95	1.04
1.95	1.04
1.95	1.04
1.95	1.04
1.95	1.04
1.95	1.04
1.95	1.04
1.95	1.04
1.95	1.04
1.94	1.04
1.94	1.04
1.94	1.04
1.94	1.04
1.94	1.04
1.94	1.04
1.94	1.04
1.94	1.04
1.94	1.04
1.93	1.04
1.93	1.04
1.93	1.04
1.93	1.04
1.93	1.04
1.93	1.04
1.93	1.04
1.93	1.04
1.93	1.04
1.93	1.04
1.93	1.04
1.93	1.04
1.93	1.04
1.93	1.04
1.92	1.04
1.92	1.04
1.92	1.04
1.92	1.04
1.92	1.04
1.92	1.04
1.92	1.03
1.92	1.03
1.92	1.03
1.92	1.03
1.92	1.03
1.92	1.03
1.92	1.03
1.92	1.03
1.91	1.03
1.91	1.03
1.91	1.03
1.91	1.03
1.91	1.03
1.91	1.03
1.91	1.03
1.91	1.03
1.91	1.03
1.91	1.03
1.9	1.03
1.9	1.03
1.9	1.03
1.9	1.03
1.9	1.03
1.9	1.03
1.9	1.03
1.9	1.02
1.9	1.02
1.9	1.02
1.9	1.02
1.9	1.02
1.9	1.02
1.9	1.02
1.89	1.02
1.89	1.02
1.89	1.02
1.89	1.02
1.89	1.02
1.89	1.02
1.89	1.02
1.89	1.02
1.89	1.02
1.89	1.02
1.89	1.02
1.89	1.02
1.89	1.02
1.88	1.02
1.88	1.02
1.88	1.02
1.88	1.02
1.88	1.02
1.88	1.02
1.88	1.02
1.88	1.02
1.88	1.02
1.87	1.02
1.87	1.02
1.87	1.02
1.87	1.02
1.87	1.02
1.87	1.02
1.87	1.02
1.87	1.02
1.87	1.02
1.87	1.02
1.87	1.02
1.87	1.02
1.87	1.02
1.86	1.02
1.86	1.02
1.86	1.02
1.86	1.01
1.86	1.01
1.86	1.01
1.86	1.01
1.86	1.01
1.86	1.01
1.86	1.01
1.86	1.01
1.86	1.01
1.86	1.01
1.85	1.01
1.85	1.01
1.85	1.01
1.85	1.01
1.85	1.01
1.84	1.01
1.84	1.01
1.84	1.01
1.84	1.01
1.84	1.01
1.84	1.01
1.84	1.01
1.84	1.01
1.84	1.01
1.83	1.01
1.83	1.01
1.83	1.01
1.83	1.01
1.83	1.01
1.83	1.01
1.83	1.01
1.83	1.01
1.83	1.01
1.82	1.01
1.82	1.01
1.82	1.01
1.82	1.01
1.82	1.01
1.82	1.01
1.82	1.01
1.82	1.01
1.82	1
1.81	1
1.81	1
1.81	1
1.81	1
1.81	1
1.81	1
1.81	1
1.81	1
1.81	1
1.81	1
1.8	1
1.8	1
1.8	1
1.8	1
1.8	1
1.8	1
1.8	0.99
1.8	0.99
1.8	0.99
1.8	0.99
1.8	0.99
1.8	0.99
1.79	0.99
1.79	0.99
1.79	0.99
1.79	0.99
1.79	0.99
1.79	0.99
1.79	0.99
1.79	0.99
1.79	0.99
1.79	0.99
1.78	0.99
1.78	0.99
1.78	0.99
1.78	0.99
1.78	0.99
1.78	0.99
1.78	0.99
1.78	0.99
1.78	0.99
1.78	0.99
1.78	0.99
1.78	0.99
1.77	0.99
1.77	0.99
1.77	0.99
1.77	0.99
1.77	0.99
1.77	0.99
1.77	0.99
1.76	0.99
1.76	0.99
1.76	0.99
1.76	0.99
1.76	0.99
1.76	0.98
1.76	0.98
1.76	0.98
1.76	0.98
1.76	0.98
1.76	0.98
1.76	0.98
1.76	0.98
1.76	0.98
1.76	0.98
1.75	0.98
1.75	0.98
1.75	0.98
1.75	0.98
1.75	0.97
1.75	0.97
1.75	0.97
1.74	0.97
1.74	0.97
1.74	0.97
1.74	0.97
1.74	0.97
1.74	0.97
1.74	0.97
1.74	0.97
1.74	0.97
1.74	0.97
1.74	0.97
1.74	0.97
1.74	0.97
1.73	0.97
1.73	0.97
1.73	0.97
1.73	0.97
1.73	0.97
1.73	0.97
1.73	0.97
1.73	0.97
1.73	0.97
1.73	0.97
1.72	0.97
1.72	0.97
1.72	0.97
1.72	0.97
1.72	0.97
1.72	0.97
1.72	0.97
1.72	0.97
1.72	0.97
1.72	0.97
1.72	0.97
1.71	0.97
1.71	0.97
1.71	0.97
1.71	0.96
1.71	0.96
1.7	0.96
1.7	0.96
1.7	0.96
1.7	0.96
1.7	0.96
1.7	0.96
1.7	0.96
1.7	0.96
1.7	0.96
1.69	0.96
1.69	0.96
1.69	0.96
1.69	0.96
1.69	0.96
1.69	0.96
1.69	0.96
1.69	0.96
1.69	0.96
1.69	0.96
1.69	0.96
1.69	0.96
1.69	0.96
1.69	0.96
1.69	0.96
1.68	0.96
1.68	0.96
1.68	0.96
1.68	0.96
1.68	0.96
1.68	0.96
1.68	0.96
1.68	0.96
1.68	0.96
1.68	0.96
1.67	0.96
1.67	0.96
1.67	0.96
1.67	0.96
1.67	0.96
1.67	0.96
1.67	0.96
1.67	0.96
1.67	0.95
1.67	0.95
1.67	0.95
1.67	0.95
1.67	0.95
1.66	0.95
1.66	0.95
1.65	0.95
1.65	0.95
1.65	0.95
1.65	0.95
1.65	0.95
1.65	0.95
1.65	0.95
1.65	0.95
1.65	0.95
1.65	0.95
1.65	0.95
1.65	0.95
1.64	0.95
1.64	0.95
1.64	0.95
1.64	0.95
1.64	0.95
1.64	0.95
1.64	0.95
1.64	0.95
1.64	0.95
1.64	0.95
1.64	0.95
1.64	0.94
1.63	0.94
1.63	0.94
1.63	0.94
1.63	0.94
1.63	0.94
1.63	0.94
1.63	0.94
1.63	0.94
1.63	0.94
1.63	0.94
1.62	0.94
1.62	0.94
1.62	0.94
1.62	0.94
1.62	0.94
1.62	0.94
1.62	0.94
1.62	0.94
1.62	0.94
1.62	0.94
1.62	0.94
1.61	0.94
1.61	0.94
1.61	0.94
1.61	0.94
1.61	0.94
1.61	0.94
1.61	0.94
1.61	0.94
1.61	0.94
1.61	0.94
1.61	0.94
1.6	0.94
1.6	0.94
1.6	0.94
1.6	0.94
1.6	0.94
1.6	0.94
1.6	0.94
1.6	0.94
1.6	0.94
1.6	0.94
1.59	0.94
1.59	0.93
1.59	0.93
1.59	0.93
1.59	0.93
1.59	0.93
1.59	0.93
1.59	0.93
1.58	0.93
1.58	0.93
1.58	0.93
1.58	0.93
1.58	0.93
1.58	0.93
1.57	0.93
1.57	0.93
1.57	0.93
1.57	0.93
1.57	0.93
1.57	0.93
1.57	0.93
1.57	0.93
1.57	0.93
1.56	0.93
1.56	0.93
1.56	0.93
1.56	0.93
1.56	0.93
1.56	0.93
1.56	0.93
1.56	0.93
1.55	0.93
1.55	0.93
1.55	0.92
1.55	0.92
1.55	0.92
1.55	0.92
1.55	0.92
1.55	0.92
1.54	0.92
1.54	0.92
1.54	0.92
1.54	0.92
1.54	0.92
1.54	0.92
1.54	0.92
1.54	0.92
1.54	0.92
1.54	0.92
1.54	0.92
1.53	0.92
1.53	0.92
1.53	0.92
1.53	0.92
1.53	0.92
1.53	0.92
1.53	0.92
1.53	0.92
1.53	0.92
1.52	0.92
1.52	0.92
1.52	0.92
1.52	0.92
1.52	0.92
1.51	0.92
1.51	0.92
1.51	0.92
1.51	0.91
1.51	0.91
1.51	0.91
1.51	0.91
1.51	0.91
1.51	0.91
1.51	0.91
1.51	0.91
1.51	0.91
1.51	0.91
1.5	0.91
1.5	0.91
1.5	0.91
1.5	0.91
1.5	0.91
1.5	0.91
1.5	0.91
1.49	0.91
1.49	0.91
1.49	0.91
1.49	0.91
1.49	0.91
1.49	0.91
1.49	0.91
1.49	0.91
1.49	0.91
1.49	0.91
1.49	0.91
1.49	0.91
1.49	0.91
1.48	0.91
1.48	0.91
1.48	0.91
1.48	0.9
1.48	0.9
1.47	0.9
1.47	0.9
1.47	0.9
1.47	0.9
1.47	0.9
1.47	0.9
1.46	0.9
1.46	0.9
1.46	0.9
1.45	0.9
1.45	0.9
1.45	0.9
1.45	0.9
1.45	0.9
1.45	0.9
1.45	0.9
1.45	0.9
1.45	0.9
1.45	0.9
1.45	0.9
1.45	0.9
1.45	0.9
1.44	0.9
1.44	0.9
1.44	0.9
1.44	0.9
1.44	0.9
1.44	0.9
1.44	0.9
1.43	0.9
1.43	0.9
1.43	0.9
1.43	0.9
1.43	0.9
1.43	0.9
1.43	0.9
1.43	0.9
1.42	0.9
1.42	0.9
1.42	0.89
1.42	0.89
1.42	0.89
1.42	0.89
1.41	0.89
1.41	0.89
1.41	0.89
1.41	0.89
1.41	0.89
1.41	0.89
1.41	0.89
1.41	0.89
1.41	0.89
1.41	0.89
1.41	0.89
1.41	0.89
1.4	0.89
1.4	0.89
1.4	0.89
1.4	0.89
1.4	0.89
1.4	0.89
1.4	0.89
1.39	0.89
1.39	0.89
1.39	0.89
1.39	0.89
1.39	0.88
1.39	0.88
1.39	0.88
1.39	0.88
1.39	0.88
1.39	0.88
1.39	0.88
1.39	0.88
1.38	0.88
1.38	0.88
1.38	0.88
1.38	0.88
1.38	0.88
1.38	0.88
1.38	0.88
1.38	0.88
1.38	0.88
1.38	0.88
1.37	0.88
1.37	0.88
1.37	0.88
1.37	0.88
1.37	0.88
1.37	0.88
1.37	0.88
1.37	0.88
1.37	0.88
1.37	0.87
1.36	0.87
1.36	0.87
1.36	0.87
1.36	0.87
1.36	0.87
1.36	0.87
1.36	0.87
1.36	0.87
1.36	0.87
1.36	0.87
1.36	0.87
1.35	0.87
1.35	0.87
1.35	0.87
1.35	0.87
1.35	0.87
1.35	0.87
1.35	0.87
1.35	0.87
1.35	0.87
1.35	0.87
1.35	0.87
1.35	0.87
1.35	0.87
1.35	0.87
1.34	0.87
1.34	0.87
1.34	0.87
1.34	0.87
1.34	0.87
1.34	0.86
1.34	0.86
1.34	0.86
1.33	0.86
1.33	0.86
1.33	0.86
1.33	0.86
1.33	0.86
1.33	0.86
1.33	0.86
1.32	0.86
1.32	0.86
1.32	0.86
1.32	0.86
1.32	0.86
1.32	0.86
1.32	0.86
1.32	0.86
1.32	0.86
1.31	0.86
1.31	0.86
1.31	0.86
1.31	0.86
1.31	0.86
1.31	0.86
1.31	0.86
1.31	0.86
1.3	0.86
1.3	0.86
1.3	0.86
1.3	0.86
1.3	0.86
1.3	0.86
1.3	0.86
1.3	0.86
1.3	0.86
1.3	0.86
1.29	0.86
1.29	0.86
1.29	0.86
1.29	0.86
1.29	0.86
1.29	0.86
1.29	0.86
1.29	0.86
1.29	0.86
1.29	0.86
1.28	0.86
1.28	0.86
1.28	0.86
1.28	0.86
1.28	0.85
1.28	0.85
1.28	0.85
1.28	0.85
1.28	0.85
1.28	0.85
1.28	0.85
1.28	0.85
1.28	0.85
1.28	0.85
1.28	0.85
1.28	0.85
1.28	0.85
1.27	0.85
1.27	0.85
1.27	0.85
1.26	0.85
1.26	0.85
1.26	0.85
1.26	0.84
1.26	0.84
1.26	0.84
1.26	0.84
1.26	0.84
1.26	0.84
1.26	0.84
1.26	0.84
1.26	0.84
1.25	0.84
1.25	0.84
1.25	0.84
1.25	0.84
1.25	0.84
1.25	0.84
1.25	0.84
1.25	0.84
1.25	0.84
1.25	0.84
1.25	0.84
1.24	0.84
1.24	0.84
1.24	0.84
1.24	0.84
1.24	0.84
1.24	0.84
1.24	0.84
1.23	0.84
1.23	0.84
1.23	0.84
1.23	0.84
1.23	0.84
1.23	0.84
1.23	0.84
1.23	0.84
1.23	0.84
1.23	0.84
1.22	0.84
1.22	0.84
1.22	0.84
1.22	0.84
1.22	0.83
1.22	0.83
1.22	0.83
1.22	0.83
1.22	0.83
1.22	0.83
1.21	0.83
1.21	0.83
1.21	0.83
1.21	0.83
1.21	0.83
1.21	0.83
1.21	0.83
1.2	0.83
1.2	0.83
1.2	0.83
1.2	0.83
1.2	0.83
1.2	0.83
1.2	0.83
1.2	0.83
1.2	0.83
1.2	0.83
1.2	0.83
1.2	0.83
1.2	0.83
1.2	0.83
1.2	0.83
1.19	0.83
1.19	0.82
1.19	0.82
1.19	0.82
1.19	0.82
1.19	0.82
1.19	0.82
1.19	0.82
1.18	0.82
1.18	0.82
1.18	0.82
1.18	0.82
1.18	0.82
1.18	0.82
1.18	0.82
1.18	0.82
1.18	0.82
1.18	0.82
1.18	0.82
1.18	0.82
1.17	0.82
1.17	0.82
1.17	0.82
1.17	0.82
1.17	0.82
1.17	0.82
1.17	0.82
1.17	0.82
1.17	0.82
1.17	0.82
1.17	0.82
1.17	0.82
1.17	0.82
1.17	0.82
1.17	0.82
1.16	0.82
1.16	0.81
1.16	0.81
1.16	0.81
1.16	0.81
1.16	0.81
1.16	0.81
1.15	0.81
1.15	0.81
1.15	0.81
1.15	0.81
1.15	0.81
1.15	0.81
1.15	0.81
1.15	0.81
1.15	0.81
1.15	0.81
1.14	0.81
1.14	0.81
1.14	0.81
1.14	0.81
1.14	0.81
1.14	0.8
1.14	0.8
1.14	0.8
1.14	0.8
1.13	0.8
1.13	0.8
1.13	0.8
1.13	0.8
1.13	0.8
1.13	0.8
1.12	0.8
1.12	0.8
1.12	0.8
1.12	0.8
1.12	0.8
1.12	0.8
1.12	0.8
1.12	0.8
1.12	0.8
1.11	0.8
1.11	0.8
1.11	0.8
1.11	0.8
1.11	0.8
1.11	0.8
1.11	0.8
1.11	0.8
1.11	0.8
1.11	0.8
1.11	0.8
1.11	0.8
1.1	0.8
1.1	0.8
1.1	0.8
1.1	0.8
1.1	0.8
1.1	0.8
1.1	0.8
1.1	0.8
1.1	0.8
1.1	0.8
1.1	0.8
1.1	0.79
1.1	0.79
1.1	0.79
1.1	0.79
1.1	0.79
1.09	0.79
1.09	0.79
1.09	0.79
1.09	0.79
1.09	0.79
1.09	0.79
1.09	0.79
1.09	0.79
1.08	0.79
1.08	0.79
1.08	0.79
1.08	0.79
1.08	0.79
1.08	0.79
1.08	0.79
1.08	0.79
1.08	0.79
1.07	0.79
1.07	0.79
1.07	0.79
1.07	0.79
1.07	0.79
1.07	0.79
1.07	0.79
1.07	0.79
1.07	0.79
1.07	0.78
1.07	0.78
1.06	0.78
1.06	0.78
1.06	0.78
1.06	0.78
1.06	0.78
1.06	0.78
1.06	0.78
1.06	0.78
1.06	0.78
1.05	0.78
1.05	0.78
1.05	0.78
1.05	0.78
1.05	0.78
1.04	0.77
1.04	0.77
1.04	0.77
1.04	0.77
1.04	0.77
1.04	0.77
1.04	0.77
1.04	0.77
1.04	0.77
1.04	0.77
1.04	0.77
1.03	0.77
1.03	0.77
1.03	0.77
1.02	0.77
1.02	0.77
1.02	0.77
1.02	0.77
1.02	0.77
1.02	0.77
1.02	0.77
1.02	0.77
1.02	0.77
1.02	0.77
1.02	0.77
1.02	0.77
1.02	0.77
1.01	0.77
1.01	0.77
1.01	0.77
1.01	0.77
1.01	0.77
1	0.77
1	0.77
1	0.77
1	0.77
1	0.76
1	0.76
1	0.76
1	0.76
1	0.76
1	0.76
1	0.76
1	0.76
0.99	0.76
0.99	0.76
0.99	0.76
0.98	0.76
0.98	0.76
0.98	0.76
0.98	0.76
0.98	0.76
0.98	0.76
0.98	0.76
0.98	0.76
0.98	0.76
0.98	0.76
0.98	0.76
0.98	0.76
0.97	0.76
0.97	0.76
0.97	0.76
0.97	0.76
0.97	0.76
0.97	0.76
0.97	0.76
0.97	0.76
0.97	0.76
0.97	0.76
0.97	0.76
0.97	0.76
0.96	0.76
0.96	0.76
0.96	0.76
0.96	0.76
0.96	0.76
0.96	0.76
0.96	0.75
0.96	0.75
0.96	0.75
0.96	0.75
0.96	0.75
0.95	0.75
0.95	0.75
0.95	0.75
0.95	0.75
0.95	0.75
0.95	0.75
0.95	0.75
0.95	0.75
0.95	0.75
0.95	0.75
0.95	0.75
0.94	0.75
0.94	0.75
0.94	0.75
0.94	0.75
0.94	0.74
0.94	0.74
0.94	0.74
0.94	0.74
0.93	0.74
0.93	0.74
0.93	0.74
0.93	0.74
0.93	0.74
0.93	0.74
0.93	0.74
0.93	0.74
0.92	0.74
0.92	0.74
0.92	0.74
0.92	0.74
0.92	0.74
0.92	0.74
0.92	0.74
0.91	0.74
0.91	0.74
0.91	0.74
0.91	0.74
0.9	0.74
0.9	0.74
0.9	0.74
0.9	0.74
0.9	0.74
0.9	0.74
0.9	0.74
0.9	0.74
0.9	0.74
0.9	0.74
0.9	0.74
0.9	0.74
0.9	0.74
0.9	0.74
0.9	0.74
0.9	0.74
0.89	0.74
0.89	0.74
0.89	0.74
0.89	0.74
0.89	0.74
0.89	0.74
0.89	0.74
0.89	0.74
0.88	0.74
0.88	0.74
0.88	0.74
0.88	0.74
0.87	0.73
0.87	0.73
0.87	0.73
0.87	0.73
0.87	0.73
0.87	0.73
0.87	0.73
0.87	0.73
0.87	0.73
0.87	0.73
0.87	0.73
0.87	0.73
0.86	0.73
0.86	0.73
0.86	0.73
0.86	0.73
0.86	0.73
0.86	0.72
0.86	0.72
0.85	0.72
0.85	0.72
0.85	0.72
0.85	0.72
0.85	0.72
0.85	0.72
0.85	0.72
0.85	0.72
0.85	0.72
0.85	0.72
0.85	0.72
0.85	0.72
0.84	0.72
0.84	0.72
0.84	0.72
0.84	0.72
0.84	0.72
0.84	0.72
0.84	0.72
0.84	0.72
[truncated: 1,339 more rows]
