# Supplementary material for: METTL3/MYCN cooperation drives neural crest differentiation and provides therapeutic vulnerability in neuroblastoma
Source: EMBO J. 2024 Nov 11;43(24):6310–35. doi: 10.1038/s44318-024-00299-8 (PMC11649786; doi:10.1038/s44318-024-00299-8)
Supplement: Supplementary file 6 — Source data Fig. 3 [file 44318_2024_299_MOESM6_ESM.zip › Figure 3/3H/Source data for Figure 3H.xlsx]

## Sheet: 3H
Relative mRNA expression
SAP	Dox-				Dox+
HOXC8	1	1	1	1	0.6	0.7	0.6	0.6
HOXC9	1	1	1	1	0.6	0.5	0.5	0.5
	Experiment 1	Experiment 2	Experiment 3 Rep 1	Experiment 3 Rep 2	Experiment 1	Experiment 2	Experiment 3 Rep 1	Experiment 3 Rep 2
