# Supplementary material for: METTL3/MYCN cooperation drives neural crest differentiation and provides therapeutic vulnerability in neuroblastoma
Source: EMBO J. 2024 Nov 11;43(24):6310–35. doi: 10.1038/s44318-024-00299-8 (PMC11649786; doi:10.1038/s44318-024-00299-8)
Supplement: Supplementary file 6 — Source data Fig. 3 [file 44318_2024_299_MOESM6_ESM.zip › Figure 3/3I/Source data for Figure 3I.xlsx]

## Sheet: 3I
% of remaining HOXC8 mRNA
ActD (h)	Dox-								Dox+
0	100	100	100	100	100	100	100	100	100	100	100	100	100	100	100	100
3	59	51	55	51	63	46	55	59	40	41	36	39	40	41	35	39
6	48	46	50	52	63	31	30	29	31	36	40	36	23	27	27	26
	Rep 1	Rep 2	Rep 3	Rep 1	Rep 2	Rep 3	Rep 1	Rep 2	Rep 1	Rep 2	Rep 3	Rep 1	Rep 2	Rep 3	Rep 1	Rep 2
	Experiment 1			Experiment 2			Experiment 3		Experiment 1			Experiment 2			Experiment 3
% of remaining HOXC9 mRNA
ActD (h)	Dox-			Dox+
0	100	100	100	100	100	100
3	60	59	54	40	41	41
6	60	56	55	33	35	36
	Experiment 1	Experiment 2	Experiment 3	Experiment 1	Experiment 2	Experiment 3
