# Supplementary material for: METTL3/MYCN cooperation drives neural crest differentiation and provides therapeutic vulnerability in neuroblastoma
Source: EMBO J. 2024 Nov 11;43(24):6310–35. doi: 10.1038/s44318-024-00299-8 (PMC11649786; doi:10.1038/s44318-024-00299-8)
Supplement: Supplementary file 7 — Source data Fig. 4 [file 44318_2024_299_MOESM7_ESM.zip]

Archive with 16 entries (11 files):
- Figure 4/
- Figure 4/4A/
- Figure 4/4A/PLA_METTL3_MYCN_SHEP_dox plus_MYCN.tif
- Figure 4/4A/PLA_METTL3_MYCN_tNCC.tif
- Figure 4/4A/PLA_Neg_control_only MYCN_SHEP_dox plus_MYCN.tif
- Figure 4/4A/PLA_Neg_control_only MYCN_tNCC.tif
- Figure 4/4A/Source data for Figure 4A.tiff
- Figure 4/4B/
- Figure 4/4B/Source data for Figure 4B.tiff
- Figure 4/4J/
- Figure 4/4J/Source data for Figure 4J.xlsx
- Figure 4/4O/
- Figure 4/4O/PLA_METTL14-H3K36me3_minus Dox.tif
- Figure 4/4O/PLA_METTL14-H3K36me3_plus Dox.tif
- Figure 4/4O/PLA_Neg_control_only H3K36me3.tif
- Figure 4/4O/Source data for Figure 4O.xlsx
