# Supplementary material for: METTL3/MYCN cooperation drives neural crest differentiation and provides therapeutic vulnerability in neuroblastoma
Source: EMBO J. 2024 Nov 11;43(24):6310–35. doi: 10.1038/s44318-024-00299-8 (PMC11649786; doi:10.1038/s44318-024-00299-8)
Supplement: Supplementary file 7 — Source data Fig. 4 [file 44318_2024_299_MOESM7_ESM.zip › Figure 4/4J/Source data for Figure 4J.xlsx]

## Sheet: 4J
Relative mRNA expression		SHEPMYCN Dox+
	TetO Ctrl				TetO M3-1
HOXC8	1	1	1	1	2.2143	2.09549	2.40375	2.44596
HOXC9	1	1	1	1	1.71242	1.67979	1.64468	1.58543
	Experiment 1	Experiment 2	Experiment 3 Rep 1	Experiment 3 Rep 2	Experiment 1	Experiment 2	Experiment 3 Rep 1	Experiment 3 Rep 2
Relative mRNA expression		SHEP
	TetO Ctrl			TetO M3-1
HOXC8	1	1	1	1.03757	0.99	1.13
HOXC9	1	1	1	0.977	1.04	1.09673
	Experiment 1	Experiment 2	Experiment 3	Experiment 1	Experiment 2	Experiment 3
