# Supplementary material for: METTL3/MYCN cooperation drives neural crest differentiation and provides therapeutic vulnerability in neuroblastoma
Source: EMBO J. 2024 Nov 11;43(24):6310–35. doi: 10.1038/s44318-024-00299-8 (PMC11649786; doi:10.1038/s44318-024-00299-8)
Supplement: Supplementary file 7 — Source data Fig. 4 [file 44318_2024_299_MOESM7_ESM.zip › Figure 4/4O/Source data for Figure 4O.xlsx]

## Sheet: 4O
# PLA foci per nucleus
Dox-	Dox+
21	33
21	33
21	33
21	33
21	33
20	33
19	33
19	32
19	32
19	32
18	32
18	32
18	32
16	32
16	31
16	31
16	30
16	30
16	30
16	30
16	24
16	24
16	24
15	30
15	30
15	30
15	29
14	29
14	29
14	29
14	28
14	28
14	24
14	24
14	24
13	27
13	27
13	27
12	27
12	27
11	26
11	26
10	26
10	25
10	25
8	25
7	25
7	25
7	25
7	25
6	25
5	25
5	24
5	24
	24
	24
	23
	23
	23
	23
	23
