# Supplementary material for: METTL3/MYCN cooperation drives neural crest differentiation and provides therapeutic vulnerability in neuroblastoma
Source: EMBO J. 2024 Nov 11;43(24):6310–35. doi: 10.1038/s44318-024-00299-8 (PMC11649786; doi:10.1038/s44318-024-00299-8)
Supplement: Supplementary file 8 — Source data Fig. 5 [file 44318_2024_299_MOESM8_ESM.zip]

Archive with 59 entries (53 files):
- Figure 5/
- Figure 5/5B/
- Figure 5/5B/SN_HOXC9 OE LV_Beta tub_r.tif
- Figure 5/5B/SN_HOXC9 OE LV_PRPH_g.tif
- Figure 5/5B/SN_HOXC9 OE LV_PRPH_g_Beta tub_r_merge.tif
- Figure 5/5B/SN_Mock LV_Beta tub_r.tif
- Figure 5/5B/SN_Mock LV_PRPH_g.tif
- Figure 5/5B/SN_Mock LV_PRPH_g_Beta tub_r_merge.tif
- Figure 5/5B/Source data for Figure 5B.xlsx
- Figure 5/5C/
- Figure 5/5C/HOXC9_gRNA1_mutFTO_RA_PRPH_g.tif
- Figure 5/5C/HOXC9_gRNA1_mutFTO_RA_PRPH_g_TUBB3_r_merge.tif
- Figure 5/5C/HOXC9_gRNA1_mutFTO_RA_TUBB3_r.tif
- Figure 5/5C/HOXC9_gRNA1_wtFTO_RA_PRPH_g.tif
- Figure 5/5C/HOXC9_gRNA1_wtFTO_RA_PRPH_g_TUBB3_r_merge.tif
- Figure 5/5C/HOXC9_gRNA1_wtFTO_RA_TUBB3_r.tif
- Figure 5/5C/HOXC9_gRNA2_mutFTO_RA_PRPH_g.tif
- Figure 5/5C/HOXC9_gRNA2_mutFTO_RA_PRPH_g_TUBB3_r_merge.tif
- Figure 5/5C/HOXC9_gRNA2_mutFTO_RA_TUBB3_r.tif
- Figure 5/5C/HOXC9_gRNA2_wtFTO_RA_PRPH_g.tif
- Figure 5/5C/HOXC9_gRNA2_wtFTO_RA_PRPH_g_TUBB3_r_merge.tif
- Figure 5/5C/HOXC9_gRNA2_wtFTO_RA_TUBB3_r.tif
- Figure 5/5C/NTC_gRNA_mutFTO_RA_PRPH_g.tif
- Figure 5/5C/NTC_gRNA_mutFTO_RA_PRPH_g_TUBB3_r_merge.tif
- Figure 5/5C/NTC_gRNA_mutFTO_RA_TUBB3_r.tif
- Figure 5/5C/NTC_gRNA_wtFTO_RA_PRPH_g.tif
- Figure 5/5C/NTC_gRNA_wtFTO_RA_PRPH_g_TUBB3_r_merge.tif
- Figure 5/5C/NTC_gRNA_wtFTO_RA_TUBB3_r.tif
- Figure 5/5C/Source data for Figure 5C.xlsx
- Figure 5/5D/
- Figure 5/5D/gRNA1_mutFTO_HOXC9_g.tif
- Figure 5/5D/gRNA1_wtFTO_HOXC9_g.tif
- Figure 5/5D/gRNA2_mutFTO_HOXC9_g.tif
- Figure 5/5D/gRNA2_wtFTO_HOXC9_g.tif
- Figure 5/5D/NTC_mutFTO_HOXC9_g.tif
- Figure 5/5D/NTC_wtFTO_HOXC9_g.tif
- Figure 5/5D/Source data for Figure 5D.xlsx
- Figure 5/5E/
- Figure 5/5E/Source data for Figure 5E.tiff
- Figure 5/5F/
- Figure 5/5F/BE2_TetOshCtrl+CshPLKO_PRPH_g.tif
- Figure 5/5F/BE2_TetOshCtrl+CshPLKO_PRPH_g_TUBB3_r_merge.tif
- Figure 5/5F/BE2_TetOshCtrl+CshPLKO_TUBB3_r.tif
- Figure 5/5F/BE2_TetOshCtrl+shHOXC9_PRPH_g.tif
- Figure 5/5F/BE2_TetOshCtrl+shHOXC9_PRPH_g_TUBB3_r_merge.tif
- Figure 5/5F/BE2_TetOshCtrl+shHOXC9_TUBB3_r.tif
- Figure 5/5F/BE2_TetOshM3-1+CshPLKO_PRPH_g.tif
- Figure 5/5F/BE2_TetOshM3-1+CshPLKO_PRPH_g_TUBB3_r_merge.tif
- Figure 5/5F/BE2_TetOshM3-1+CshPLKO_TUBB3_r.tif
- Figure 5/5F/BE2_TetOshM3-1+shHOXC9_PRPH_g.tif
- Figure 5/5F/BE2_TetOshM3-1+shHOXC9_PRPH_g_TUBB3_r_merge.tif
- Figure 5/5F/BE2_TetOshM3-1+shHOXC9_TUBB3_r.tif
- Figure 5/5F/BE2_TetOshM3-2+CshPLKO_PRPH_g.tif
- Figure 5/5F/BE2_TetOshM3-2+CshPLKO_PRPH_g_TUBB3_r_merge.tif
- Figure 5/5F/BE2_TetOshM3-2+CshPLKO_TUBB3_r.tif
- Figure 5/5F/BE2_TetOshM3-2+shHOXC9_PRPH_g.tif
- Figure 5/5F/BE2_TetOshM3-2+shHOXC9_PRPH_g_TUBB3_r_merge.tif
- Figure 5/5F/BE2_TetOshM3-2+shHOXC9_TUBB3_r.tif
- Figure 5/5F/Source data for Figure 5F.xlsx
