# Supplementary material for: METTL3/MYCN cooperation drives neural crest differentiation and provides therapeutic vulnerability in neuroblastoma
Source: EMBO J. 2024 Nov 11;43(24):6310–35. doi: 10.1038/s44318-024-00299-8 (PMC11649786; doi:10.1038/s44318-024-00299-8)
Supplement: Supplementary file 8 — Source data Fig. 5 [file 44318_2024_299_MOESM8_ESM.zip › Figure 5/5B/Source data for Figure 5B.xlsx]

## Sheet: 5B
Neurite length (µm)				PRPH intensity (AU)				TUBB3 intensity (AU)
Mock LV	HOXC9 OE LV			Mock LV	HOXC9 OE LV			Mock LV	HOXC9 OE LV
0.7	50		Experiment 1	469.42	6242		Experiment 1	1472.15	7815.5
0.6	56		Experiment 2	448.1	12154.5		Experiment 2	1427.5	12658.5
0.6	74		Experiment 3 Rep 1	727.32	8287		Experiment 3 Rep 1	1301.15	9048
0.5	175		Experiment 3 Rep 2	706	7586.5		Experiment 3 Rep 2	1345.81	9869.5
0.2	257.27
0.2	256.76
0.2	255.67
0.2	232.02
0.1	224.35
0.1	212.17
0.04	210.79
	209.88
	207.08
	202.61
	201.96
	200.48
	193.04
	190.52
	182.4
	175.69
	172.29
	169.79
	167.87
	164.31
	164.2
	162.09
	158.9
	156.83
	156.6
	156.11
	153.45
	151.84
	145.77
	144.09
	143.21
	142.73
	142.71
	142.34
	141.69
	139.61
	138.22
	132.03
	123.42
	120.99
	120.83
	119.74
	119.27
	118.83
	116.3
	115.11
	108.34
	107.54
	104.83
	104.64
	103.86
	102.59
	100.6
	97.1
	96.01
	91.29
	90.06
	89.54
	89.1
	86.76
	85.67
	83.93
	82.84
	80.81
	80.71
	80.09
	79.64
	77.93
	77.42
	76.08
	75.94
	72.98
	72.94
	70.75
	70.6
	68.3
	64.36
	63.04
	59.81
	58.62
	57.73
	56.08
	55.55
	53.29
	52.91
	51.76
	51.44
	49.12
	47.77
	46.23
	46.19
	45.93
	44.13
	43.1
	36.88
	30.67
	30.17
	23.62
