# Supplementary material for: METTL3/MYCN cooperation drives neural crest differentiation and provides therapeutic vulnerability in neuroblastoma
Source: EMBO J. 2024 Nov 11;43(24):6310–35. doi: 10.1038/s44318-024-00299-8 (PMC11649786; doi:10.1038/s44318-024-00299-8)
Supplement: Supplementary file 8 — Source data Fig. 5 [file 44318_2024_299_MOESM8_ESM.zip › Figure 5/5C/Source data for Figure 5C.xlsx]

## Sheet: 5C
Neurite length (μm)
SK-N-BE(2): Dox+RA
dCasRx-FTO
NTC gRNA		HOXC9 gRNA-1		HOXC9 gRNA-2
Mutant	WT	Mutant	WT	Mutant	WT
18.94	32.68	34.2	62.79	28.51	56.28
16.99	29	33.49	62.42	27.44	54.77
16.63	26.44	31.77	61.63	27.31	46.05
15.47	26.03	25.78	61.44	26.5	45.56
15.41	24.46	19.41	56.38	25.21	44.66
15.39	22.72	19.24	55.19	22.68	44.4
15.05	21.27	18.99	53.95	22.59	42.16
13.13	17.68	18.81	45.46	17.5	40.17
13.09	16.66	17.47	43.22	17.35	37.79
12.86	14.08	17.04	40.01	17.26	36.56
12.33	13.75	14.87	37.27	16.62	35.83
11.46	12.52	14.44	37.23	16.54	34.77
11.03	12.03	13.17	31.85	14.74	34.28
10.79	11.74	12.8	31.59	14.63	30.59
10.62	10.77	12.68	28.31	14.5	30.31
10.55	10.64	11.93	27.74	14.46	28.68
10.46	10.01	11.37	27.4	14.38	27.99
9.74	9.3	10.39	26.91	14.29	27.86
8.96	9.11	9.36	24.55	13.68	24.45
8.84	8.48	9.27	24.43	12.83	24.37
8.72	8.44	8.46	22.84	11.99	23.07
7.23	7.93	7.55	22.82	11.72	22
7.2	7.27	7.49	21.8	11.61	21.82
6.98	7.27	6.9	21.17	11.14	21.13
5.81	7.08	6.54	19.73	10.76	20.91
5.61	6.97	5.9	19.25	10	20.84
4.83	5.94	4.9	17.03	8.8	20.42
3.9	5.91	4.82	16.94	8.4	19.54
2.41	5.55	4.79	16.36	8	16.91
2.21	4.06	2.97	15.29	5.58	16.22
