# Supplementary material for: METTL3/MYCN cooperation drives neural crest differentiation and provides therapeutic vulnerability in neuroblastoma
Source: EMBO J. 2024 Nov 11;43(24):6310–35. doi: 10.1038/s44318-024-00299-8 (PMC11649786; doi:10.1038/s44318-024-00299-8)
Supplement: Supplementary file 8 — Source data Fig. 5 [file 44318_2024_299_MOESM8_ESM.zip › Figure 5/5D/Source data for Figure 5D.xlsx]

## Sheet: 5D
HOXC9/DAPI intensity (AU)		Mean HOXC9 intensity normalized to DAPI comes from corresponding number of cells mentioned in table below. For instance value 4.99 (HOXC9/DAPI intensity) comes from 461 cells.
SK-N-BE(2): Dox+RA
dCasRx-FTO	NTC gRNA					HOXC9 gRNA-1					HOXC9 gRNA-2
Mutant	4.99	3.4	3.84	3.12	4.89	8.92	10.27	9.24	9.9	12.22	7.39	6.48	7.05	7.24	9.8
WT	8.34	7.67	7.09	7.86	7.08	25.12	42.14	38.42	54.56	66.92	84.59	65.99	54.8	82.91	68.76
	Experiment 1	Rep 1	Rep 2	Rep 1	Rep 2	Experiment 1	Rep 1	Rep 2	Rep 1	Rep 2	Experiment 1	Rep 1	Rep 2	Rep 1	Rep 2
		Experiment 2		Experiment 3			Experiment 2		Experiment 3			Experiment 2		Experiment 3
Cells (n)	NTC gRNA					HOXC9 gRNA-1					HOXC9 gRNA-2
Mutant	461	397	387	362	474	363	450	414	443	609	517	368	374	415	424
WT	413	401	463	416	381	402	460	449	396	374	473	406	462	422	408
	Experiment 1	Rep 1	Rep 2	Rep 1	Rep 2	Experiment 1	Rep 1	Rep 2	Rep 1	Rep 2	Experiment 1	Rep 1	Rep 2	Rep 1	Rep 2
		Experiment 2		Experiment 3			Experiment 2		Experiment 3			Experiment 2		Experiment 3
