# Supplementary material for: METTL3/MYCN cooperation drives neural crest differentiation and provides therapeutic vulnerability in neuroblastoma
Source: EMBO J. 2024 Nov 11;43(24):6310–35. doi: 10.1038/s44318-024-00299-8 (PMC11649786; doi:10.1038/s44318-024-00299-8)
Supplement: Supplementary file 8 — Source data Fig. 5 [file 44318_2024_299_MOESM8_ESM.zip › Figure 5/5F/Source data for Figure 5F.xlsx]

## Sheet: 5F
Neurite length (µm)
SK-N-BE(2): Dox+RA
TetO Ctrl		TetO METTL3-1		TetO METTL3-2
shCtrl	shHOXC9	shCtrl	shHOXC9	shCtrl	shHOXC9
39.76	50.2	98.81	16.23	101.29	11.67
33.9	38.86	67.42	15.69	76.93	11.51
33.64	31.46	52.41	15.57	60.73	10.94
29.25	30.09	52.3	14.26	60.18	10.94
28.99	29.25	50.76	13.53	59.03	10.79
27.52	27.31	46.03	13.35	57.99	10.79
27.5	25.91	44.23	13.24	57.01	10.47
24.98	25.77	42.34	12.4	54.71	10.47
24.6	25.73	35.43	11.77	52.21	10.18
23.99	25.36	33.91	11.5	50.37	10.18
23.72	23.66	32.96	11.47	49.98	9.81
23.49	19.33	32.23	10.45	49.65	9.37
23.19	15.7	31.51	10.35	45.37	9.16
22.35	14.12	30.68	10.25	43.21	9.16
21.68	12.26	29.86	10.13	43.05	9.15
21.61	11.65	29.5	9.8	42.09	8.58
21.42	10.61	28.74	9.24	41.95	8.58
21.05	10.58	27.74	9.13	41.47	7.49
20.75	8.83	27.22	9.05	41.07	7.49
20.26	8.38	27.12	8.78	40.28	7.23
20.2	8.09	24.87	8.28	37.92	7.23
20.2	7.4	23.97	7.57	37.74	7.15
18.89	7.4	21.54	6.95	35.15	7.15
18.87	7.19	21.44	6.25	34.97	6.76
18.69	6.43	19.49	5.13	33.32	6.62
18.12	6.43	19.49	4.71	32.22	5.08
16.68	3.21	17.97	4.38	30.7	4.19
