# Supplementary material for: METTL3/MYCN cooperation drives neural crest differentiation and provides therapeutic vulnerability in neuroblastoma
Source: EMBO J. 2024 Nov 11;43(24):6310–35. doi: 10.1038/s44318-024-00299-8 (PMC11649786; doi:10.1038/s44318-024-00299-8)
Supplement: Supplementary file 9 — Source data Fig. 6 [file 44318_2024_299_MOESM9_ESM.zip]

Archive with 55 entries (46 files):
- Figure 6/
- Figure 6/6A/
- Figure 6/6A/DMSO_with dox_DAPI.tif
- Figure 6/6A/DMSO_with dox_Flag_g.tif
- Figure 6/6A/DMSO_with dox_Flag_g_hoxc8_r_merge.tif
- Figure 6/6A/DMSO_with dox_hoxc8_r.tif
- Figure 6/6A/Source data for Figure 6A.xlsx
- Figure 6/6A/STM_with dox_DAPI.tif
- Figure 6/6A/STM_with dox_Flag_g.tif
- Figure 6/6A/STM_with dox_Flag_g_hoxc8_r_merge.tif
- Figure 6/6A/STM_with dox_hoxc8_r.tif
- Figure 6/6B/
- Figure 6/6B/DMSO_with dox_DAPI.tif
- Figure 6/6B/DMSO_with dox_Hoxc9_g.tif
- Figure 6/6B/DMSO_with dox_Hoxc9_g_MYCN_r_merge.tif
- Figure 6/6B/DMSO_with dox_MYCN_r.tif
- Figure 6/6B/Source data for Figure 6B.xlsx
- Figure 6/6B/STM_with dox_DAPI.tif
- Figure 6/6B/STM_with dox_Hoxc9_g.tif
- Figure 6/6B/STM_with dox_Hoxc9_g_MYCN_r_merge.tif
- Figure 6/6B/STM_with dox_MYCN_r.tif
- Figure 6/6C/
- Figure 6/6C/Dox_plus_DMSO_DAPI.tif
- Figure 6/6C/Dox_plus_DMSO_MYCN_r.tif
- Figure 6/6C/Dox_plus_DMSO_PRPH_g.tif
- Figure 6/6C/Dox_plus_DMSO_PRPH_g_MYCN_r_merge.tif
- Figure 6/6C/Dox_plus_STM_DAPI.tif
- Figure 6/6C/Dox_plus_STM_MYCN_r.tif
- Figure 6/6C/Dox_plus_STM_PRPH_g.tif
- Figure 6/6C/Dox_plus_STM_PRPH_g_MYCN_r_merge.tif
- Figure 6/6C/Source data for Figure 6C.xlsx
- Figure 6/6D/
- Figure 6/6D/DMSO_Beta tub_g.tif
- Figure 6/6D/DMSO_Beta tub_merge.tif
- Figure 6/6D/Source data for Figure 6D.xlsx
- Figure 6/6D/STM_Beta tub_g.tif
- Figure 6/6D/STM_Beta tub_merge.tif
- Figure 6/6E/
- Figure 6/6E/Dox_plus_DMSO_H2AX_g.tif
- Figure 6/6E/Dox_plus_DMSO_RPA32_r.tif
- Figure 6/6E/Dox_plus_STM_H2AX_g.tif
- Figure 6/6E/Dox_plus_STM_RPA32_r.tif
- Figure 6/6E/Source data for Figure 6E.xlsx
- Figure 6/6F/
- Figure 6/6F/Source data for Figure 6F.xlsx
- Figure 6/6F/TetOshCtrl_dox+_RPA32_r.tif
- Figure 6/6F/TetOshM3-1_dox+_RPA32_r.tif
- Figure 6/6G/
- Figure 6/6G/Combo_Doxorubicin_STM2457_24h_RPA32_r.tif
- Figure 6/6G/DMSO_24h_RPA32_r.tif
- Figure 6/6G/Doxorubicin_24h_RPA32_r.tif
- Figure 6/6G/Source data for Figure 6G.xlsx
- Figure 6/6G/STM2457_24h_RPA32_r.tif
- Figure 6/6H/
- Figure 6/6H/Source data for Figure 6H.xlsx
