# Supplementary material for: METTL3/MYCN cooperation drives neural crest differentiation and provides therapeutic vulnerability in neuroblastoma
Source: EMBO J. 2024 Nov 11;43(24):6310–35. doi: 10.1038/s44318-024-00299-8 (PMC11649786; doi:10.1038/s44318-024-00299-8)
Supplement: Supplementary file 9 — Source data Fig. 6 [file 44318_2024_299_MOESM9_ESM.zip › Figure 6/6A/Source data for Figure 6A.xlsx]

## Sheet: 6A
HOXC8/DAPI intensity (AU)
DMSO	STM2457 10 μM
11.89	17.03
11.01	15.65
10.38	15.16
10.13	14.72
10.13	14.67
10.13	14.67
9.89	14.18
9.69	14.18
9.69	13.69
9.69	13.2
9.69	13.2
9.69	13.2
9.69	13.11
9.69	13.07
9.69	12.93
9.69	12.75
9.69	12.71
9.69	12.71
9.69	12.71
9.69	12.71
9.69	12.71
9.69	12.71
9.54	12.71
9.47	12.71
9.41	12.71
9.27	12.71
9.27	12.71
9.25	12.71
9.25	12.71
9.25	12.71
9.25	12.71
9.25	12.71
9.25	12.71
9.25	12.71
9.25	12.71
9.25	12.71
9.25	12.71
9.25	12.71
9.25	12.65
9.25	12.59
9.25	12.5
9.25	12.5
9.25	12.5
9.25	12.25
9.25	12.25
9.25	12.25
9.25	12.25
9.25	12.25
9.25	12.23
9.25	12.23
9.25	12.23
9.25	12.23
9.25	12.23
9.25	12.23
9.25	12.23
9.25	12.23
9.25	12.23
9.25	12.23
9.25	12.23
9.25	12.23
9.25	12.23
9.25	12.23
9.09	12.23
9.07	12.23
9.05	12.23
8.97	12.23
8.87	12.23
8.87	12.23
8.87	12.23
8.87	12.23
8.87	12.23
8.81	12.23
8.81	12.23
8.81	12.23
8.81	12.23
8.81	12.23
8.81	12.23
8.81	12.23
8.81	12.23
8.81	12.23
8.81	12.23
8.81	12.23
8.81	12.23
8.81	12.23
8.81	12.23
8.81	12.23
8.79	12.23
8.67	12.23
8.63	12.23
8.63	12.23
8.61	12.23
8.6	12.23
8.55	12.23
8.55	12.23
8.55	12.23
8.47	12.23
8.47	12.23
8.47	12.23
8.47	12.23
8.47	12.23
8.47	12.23
8.47	12.04
8.47	12.04
8.47	11.9
8.47	11.84
8.47	11.84
8.47	11.84
8.47	11.84
8.47	11.79
8.47	11.76
8.47	11.74
8.47	11.74
8.47	11.74
8.47	11.74
8.47	11.74
8.47	11.74
8.47	11.74
8.47	11.74
8.37	11.74
8.32	11.74
8.3	11.74
8.27	11.74
8.24	11.74
8.18	11.74
8.18	11.74
8.18	11.74
8.12	11.74
8.12	11.74
8.06	11.74
8.06	11.74
8.06	11.74
8.06	11.74
8.06	11.74
8.06	11.74
8.06	11.66
8.06	11.63
8.06	11.62
8.06	11.59
8.06	11.59
8.06	11.59
8.06	11.59
8.06	11.59
8.06	11.59
8.06	11.59
8.06	11.59
8.03	11.59
7.96	11.59
7.96	11.59
7.96	11.57
7.96	11.57
7.96	11.54
7.94	11.49
7.92	11.43
7.89	11.43
7.86	11.41
7.82	11.35
7.81	11.35
7.81	11.25
7.81	11.25
7.81	11.25
7.81	11.25
7.81	11.25
7.81	11.25
7.81	11.25
7.74	11.25
7.67	11.25
7.63	11.25
7.61	11.25
7.61	11.25
7.61	11.25
7.61	11.25
7.61	11.25
7.61	11.25
7.61	11.25
7.61	11.2
7.6	11.15
7.53	11.15
7.53	11.15
7.43	11.15
7.43	11.15
7.43	11.15
7.43	11.15
7.43	11.15
7.43	11.15
7.43	11.15
7.43	11.15
7.43	11.15
7.43	11.15
7.43	11.15
7.43	11.15
7.43	11.15
7.43	11.15
7.43	11.15
7.43	11.15
7.42	11.15
7.38	11.15
7.36	11.15
7.27	11.15
7.27	11.15
7.27	11.15
7.27	11.15
7.27	11.15
7.27	11.15
7.27	11.15
7.27	11.15
7.27	11.15
7.27	11.12
7.27	11.12
7.27	11.02
7.27	11.02
7.27	11.02
7.27	11.02
7.27	11.02
7.27	11.02
7.27	11.02
7.1	11.02
7.1	11.02
7.1	11.02
7.1	11.02
7.1	11.02
7.1	11.02
7.1	11.02
7.06	11.02
7.01	11.02
6.98	11.02
6.95	11.02
6.92	10.9
6.92	10.74
6.91	10.7
6.84	10.7
6.8	10.7
6.77	10.7
6.77	10.7
6.77	10.7
6.77	10.7
6.77	10.7
6.77	10.7
6.77	10.7
6.77	10.7
6.77	10.7
6.77	10.7
6.77	10.7
6.77	10.7
6.77	10.7
6.75	10.7
6.68	10.7
6.66	10.7
6.65	10.7
6.65	10.66
6.65	10.61
6.65	10.61
6.65	10.61
6.65	10.61
6.65	10.61
6.62	10.61
6.62	10.61
6.56	10.61
6.55	10.61
6.49	10.61
6.45	10.61
6.45	10.61
6.45	10.61
6.45	10.61
6.45	10.61
6.45	10.61
6.45	10.61
6.36	10.61
6.36	10.61
6.34	10.61
6.34	10.61
6.34	10.61
6.34	10.61
6.34	10.61
6.34	10.61
6.34	10.61
6.34	10.61
6.34	10.61
6.34	10.61
6.34	10.61
6.33	10.61
6.33	10.61
6.3	10.61
6.29	10.61
6.27	10.61
6.27	10.61
6.27	10.61
6.27	10.61
6.25	10.61
6.2	10.61
6.18	10.61
6.18	10.61
6.16	10.61
6.16	10.61
6.15	10.61
6.13	10.61
6.11	10.61
6.11	10.61
6.11	10.61
6.08	10.61
6.05	10.61
6.05	10.61
6.05	10.61
6.04	10.61
6.04	10.61
6.04	10.61
6.04	10.61
6.01	10.61
5.98	10.61
5.98	10.6
5.98	10.56
5.98	10.55
5.98	10.54
5.98	10.54
5.98	10.54
5.98	10.5
5.98	10.5
5.97	10.47
5.97	10.44
5.96	10.41
5.93	10.41
5.91	10.39
5.91	10.38
5.91	10.33
5.91	10.31
5.88	10.27
5.85	10.26
5.85	10.26
5.85	10.26
5.85	10.26
5.85	10.26
5.85	10.26
5.81	10.2
5.81	10.2
5.8	10.2
5.79	10.2
5.78	10.2
5.77	10.2
5.76	10.2
5.76	10.2
5.74	10.2
5.74	10.2
5.73	10.2
5.73	10.2
5.7	10.2
5.7	10.2
5.7	10.2
5.7	10.2
5.7	10.2
5.7	10.2
5.7	10.2
5.65	10.2
5.65	10.2
5.65	10.2
5.65	10.2
5.65	10.2
5.65	10.2
5.65	10.2
5.65	10.2
5.65	10.2
5.65	10.2
5.65	10.2
5.65	10.2
5.65	10.2
5.65	10.2
5.65	10.2
5.65	10.2
5.65	10.2
5.65	10.2
5.65	10.2
5.64	10.2
5.64	10.2
5.63	10.2
5.63	10.2
5.63	10.2
5.63	10.2
5.62	10.2
5.61	10.2
5.61	10.2
5.61	10.2
5.6	10.2
5.6	10.2
5.6	10.2
5.6	10.2
5.6	10.2
5.6	10.2
5.6	10.2
5.6	10.2
5.6	10.18
5.6	10.18
5.6	10.16
5.6	10.16
5.6	10.16
5.6	10.16
5.6	10.16
5.6	10.08
5.6	10.05
5.6	9.99
5.6	9.99
5.6	9.81
5.6	9.81
5.6	9.8
5.6	9.8
5.6	9.8
5.6	9.8
5.6	9.8
5.6	9.8
5.6	9.8
5.6	9.8
5.6	9.8
5.6	9.8
5.59	9.8
5.57	9.8
5.57	9.8
5.57	9.8
5.57	9.8
5.57	9.8
5.57	9.8
5.57	9.8
5.57	9.8
5.57	9.8
5.57	9.8
5.57	9.8
5.57	9.8
5.57	9.8
5.56	9.8
5.55	9.79
5.53	9.79
5.53	9.79
5.53	9.79
5.53	9.79
5.49	9.79
5.45	9.78
5.44	9.78
5.42	9.78
5.41	9.78
5.41	9.78
5.39	9.78
5.39	9.78
5.39	9.78
5.38	9.78
5.38	9.78
5.38	9.78
5.38	9.78
5.38	9.78
5.38	9.78
5.36	9.78
5.35	9.78
5.35	9.78
5.34	9.78
5.34	9.78
5.34	9.78
5.34	9.78
5.34	9.78
5.34	9.78
5.34	9.78
5.34	9.78
5.34	9.78
5.34	9.78
5.34	9.78
5.34	9.78
5.34	9.78
5.34	9.78
5.34	9.78
5.33	9.78
5.33	9.78
5.33	9.61
5.33	9.59
5.33	9.47
5.33	9.46
5.33	9.46
5.33	9.43
5.33	9.43
5.33	9.41
5.33	9.41
5.33	9.41
5.33	9.41
5.33	9.41
5.33	9.41
5.33	9.41
5.33	9.41
5.33	9.41
5.33	9.41
5.33	9.41
5.33	9.41
5.33	9.41
5.33	9.41
5.33	9.41
5.33	9.41
5.33	9.41
5.33	9.41
5.33	9.41
5.33	9.41
5.32	9.41
5.32	9.41
5.32	9.41
5.3	9.41
5.3	9.41
5.3	9.41
5.3	9.41
5.3	9.41
5.3	9.41
5.3	9.41
5.29	9.41
5.29	9.41
5.27	9.41
5.27	9.41
5.23	9.41
5.23	9.41
5.23	9.41
5.22	9.41
5.22	9.41
5.21	9.41
5.2	9.41
5.19	9.4
5.19	9.39
5.19	9.39
5.19	9.39
5.19	9.39
5.18	9.39
5.17	9.39
5.15	9.39
5.15	9.39
5.15	9.38
5.15	9.33
5.13	9.32
5.13	9.28
5.11	9.27
5.11	9.25
5.11	9.25
5.1	9.22
5.09	9.2
5.09	9.19
5.09	9.19
5.09	9.18
5.09	9.11
5.09	9.11
5.09	9.11
5.08	9.11
5.08	9.11
5.08	9.11
5.08	9.11
5.08	9.11
5.08	9.11
5.08	9.11
5.08	9.11
5.08	9.11
5.08	9.11
5.08	9.11
5.08	9.11
5.07	9.11
5.07	9.11
5.07	9.11
5.07	9.11
5.07	9.11
5.07	9.1
5.07	9.1
5.07	9.09
5.07	9.07
5.07	9.07
5.07	9.06
5.07	9.05
5.07	9.05
5.07	9.03
5.07	9.03
5.07	9.03
5.07	9.03
5.07	9.03
5.07	9.03
5.07	9.03
5.07	9.03
5.07	9.03
5.07	9.03
5.07	9.03
5.07	9.03
5.07	9.03
5.07	9.03
5.07	9.02
5.07	9.01
5.07	9
5.07	8.99
5.06	8.98
5.06	8.97
5.05	8.97
5.05	8.96
5.05	8.92
5.05	8.89
5.05	8.89
5.05	8.87
5.05	8.86
5.05	8.82
5.05	8.79
5.04	8.79
5.04	8.79
5.04	8.76
5.04	8.76
5.02	8.76
5.02	8.76
5.01	8.76
5.01	8.76
5.01	8.76
5.01	8.76
5	8.76
4.98	8.76
4.98	8.76
4.97	8.76
4.97	8.76
4.96	8.76
4.95	8.76
4.95	8.76
4.95	8.76
4.95	8.76
4.95	8.76
4.95	8.76
4.95	8.76
4.95	8.76
4.94	8.76
4.93	8.76
4.93	8.76
4.9	8.76
4.89	8.76
4.89	8.76
4.89	8.75
4.86	8.74
4.85	8.74
4.85	8.74
4.85	8.69
4.84	8.67
4.84	8.66
4.84	8.66
4.84	8.66
4.84	8.6
4.84	8.59
4.84	8.59
4.84	8.58
4.84	8.58
4.84	8.58
4.84	8.56
4.84	8.55
4.84	8.53
4.84	8.53
4.84	8.51
4.84	8.5
4.84	8.5
4.84	8.49
4.84	8.49
4.84	8.49
4.84	8.49
4.84	8.49
4.84	8.49
4.84	8.49
4.84	8.49
4.84	8.49
4.84	8.49
4.84	8.49
4.84	8.49
4.84	8.49
4.84	8.49
4.84	8.49
4.84	8.49
4.84	8.49
4.84	8.49
4.84	8.49
4.84	8.45
4.84	8.45
4.84	8.44
4.84	8.41
4.84	8.41
4.84	8.41
4.84	8.41
4.84	8.41
4.84	8.41
4.84	8.41
4.84	8.41
4.84	8.41
4.84	8.41
4.84	8.39
4.84	8.39
4.84	8.39
4.84	8.39
4.82	8.34
4.82	8.34
4.82	8.33
4.81	8.29
4.81	8.28
4.81	8.26
4.8	8.26
4.8	8.26
4.8	8.24
4.79	8.22
4.78	8.2
4.78	8.16
4.78	8.16
4.78	8.16
4.77	8.16
4.77	8.16
4.75	8.16
4.74	8.16
4.74	8.16
4.73	8.16
4.73	8.16
4.73	8.16
4.72	8.16
4.71	8.16
4.7	8.16
4.7	8.16
4.7	8.16
4.69	8.16
4.69	8.16
4.69	8.16
4.67	8.16
4.66	8.16
4.65	8.16
4.64	8.16
4.64	8.14
4.64	8.13
4.64	8.12
4.64	8.09
4.64	8.08
4.64	8.07
4.64	8.06
4.64	8.06
4.64	8.06
4.64	8.06
4.63	8.06
4.63	8.06
4.63	8.05
4.63	8
4.63	7.99
4.63	7.98
4.63	7.96
4.63	7.95
4.63	7.95
4.63	7.95
4.63	7.95
4.63	7.95
4.63	7.95
4.63	7.95
4.63	7.95
4.63	7.95
4.63	7.91
4.63	7.91
4.63	7.9
4.62	7.9
4.62	7.88
4.62	7.87
4.62	7.87
4.62	7.87
4.62	7.86
4.62	7.84
4.62	7.84
4.62	7.84
4.62	7.84
4.61	7.84
4.61	7.84
4.61	7.84
4.61	7.84
4.61	7.84
4.61	7.84
4.61	7.84
4.6	7.84
4.6	7.83
4.6	7.83
4.6	7.82
4.59	7.81
4.57	7.81
4.57	7.8
4.56	7.79
4.55	7.77
4.55	7.77
4.54	7.77
4.54	7.73
4.54	7.73
4.53	7.72
4.53	7.72
4.53	7.72
4.53	7.7
4.52	7.68
4.52	7.68
4.52	7.67
4.52	7.66
4.51	7.65
4.51	7.65
4.51	7.65
4.5	7.65
4.5	7.65
4.49	7.65
4.49	7.65
4.49	7.65
4.49	7.65
4.49	7.65
4.49	7.65
4.48	7.65
4.47	7.65
4.47	7.65
4.47	7.65
4.47	7.65
4.46	7.63
4.46	7.63
4.46	7.62
4.45	7.62
4.45	7.61
4.45	7.61
4.45	7.6
4.45	7.6
4.45	7.6
4.45	7.58
4.45	7.58
4.44	7.58
4.44	7.56
4.44	7.54
4.44	7.52
4.44	7.52
4.44	7.51
4.44	7.51
4.44	7.5
4.44	7.5
4.44	7.5
4.44	7.5
4.44	7.5
4.44	7.5
4.44	7.5
4.44	7.5
4.44	7.5
4.44	7.5
4.44	7.5
4.44	7.5
4.43	7.5
4.43	7.5
4.43	7.5
4.42	7.46
4.42	7.45
4.42	7.45
4.42	7.45
4.42	7.44
4.42	7.44
4.42	7.44
4.42	7.43
4.42	7.42
4.42	7.42
4.42	7.42
4.42	7.42
4.42	7.41
4.42	7.4
4.42	7.4
4.42	7.38
4.42	7.38
4.42	7.37
4.41	7.37
4.41	7.37
4.41	7.36
4.41	7.36
4.4	7.35
4.4	7.35
4.4	7.35
4.4	7.35
4.4	7.35
4.4	7.34
4.4	7.34
4.39	7.34
4.39	7.34
4.38	7.34
4.37	7.34
4.36	7.34
4.36	7.34
4.36	7.33
4.36	7.32
4.35	7.32
4.35	7.32
4.35	7.32
4.35	7.32
4.35	7.3
4.35	7.29
4.35	7.28
4.35	7.28
4.33	7.28
4.32	7.27
4.32	7.26
4.31	7.25
4.31	7.25
4.3	7.25
4.3	7.25
4.29	7.21
4.28	7.21
4.28	7.21
4.28	7.21
4.28	7.21
4.28	7.21
4.28	7.21
4.27	7.21
4.27	7.21
4.26	7.21
4.26	7.21
4.26	7.21
4.26	7.19
4.26	7.18
4.26	7.17
4.26	7.15
4.26	7.15
4.26	7.15
4.26	7.15
4.26	7.15
4.26	7.14
4.26	7.13
4.25	7.12
4.25	7.11
4.25	7.09
4.25	7.09
4.25	7.08
4.25	7.07
4.24	7.07
4.24	7.07
4.23	7.07
4.23	7.07
4.23	7.07
4.23	7.07
4.23	7.07
4.23	7.06
4.23	7.06
4.23	7.05
4.23	7.03
4.23	7.03
4.23	7.03
4.23	7.03
4.22	7.03
4.22	7.03
4.22	7.03
4.21	7.03
4.21	7.02
4.21	7.01
4.21	7.01
4.2	7
4.2	7
4.2	7
4.19	6.99
4.19	6.99
4.19	6.99
4.18	6.98
4.18	6.98
4.18	6.97
4.17	6.96
4.17	6.96
4.17	6.96
4.16	6.96
4.16	6.95
4.16	6.95
4.15	6.94
4.15	6.92
4.15	6.92
4.14	6.92
4.14	6.92
4.14	6.92
4.13	6.92
4.13	6.92
4.13	6.92
4.13	6.92
4.13	6.92
4.12	6.91
4.12	6.9
4.12	6.9
4.12	6.89
4.12	6.89
4.12	6.89
4.12	6.88
4.12	6.87
4.11	6.86
4.11	6.86
4.11	6.85
4.11	6.83
4.1	6.83
4.1	6.83
4.1	6.83
4.1	6.82
4.1	6.81
4.1	6.81
4.1	6.81
4.1	6.8
4.1	6.8
4.1	6.8
4.1	6.8
4.1	6.8
4.1	6.8
4.1	6.8
4.1	6.8
4.1	6.8
4.09	6.8
4.09	6.8
4.08	6.8
4.08	6.79
4.08	6.79
4.08	6.79
4.07	6.78
4.07	6.76
4.07	6.76
4.07	6.75
4.06	6.75
4.06	6.75
4.06	6.75
4.06	6.72
4.06	6.72
4.06	6.71
4.06	6.7
4.06	6.7
4.06	6.7
4.06	6.7
4.06	6.7
4.06	6.69
4.06	6.68
4.06	6.68
4.06	6.66
4.06	6.65
4.05	6.65
4.05	6.64
4.04	6.63
4.03	6.63
4.03	6.63
4.03	6.63
4.03	6.63
4.03	6.63
4.02	6.63
4.02	6.63
4.02	6.62
4.01	6.62
4.01	6.62
4	6.62
4	6.62
4	6.62
4	6.62
4	6.62
3.99	6.62
3.99	6.62
3.98	6.62
3.98	6.61
3.98	6.61
3.98	6.6
3.97	6.59
3.97	6.57
3.97	6.57
3.97	6.57
3.97	6.57
3.97	6.56
3.96	6.56
3.96	6.54
3.96	6.54
3.96	6.53
3.96	6.53
3.95	6.53
3.94	6.53
3.94	6.53
3.94	6.53
3.94	6.53
3.94	6.52
3.94	6.52
3.94	6.51
3.94	6.51
3.94	6.48
3.94	6.47
3.94	6.47
3.94	6.46
3.94	6.46
3.94	6.46
3.94	6.45
3.94	6.45
3.94	6.45
3.94	6.44
3.94	6.44
3.93	6.44
3.93	6.44
3.93	6.44
3.92	6.44
3.91	6.44
3.91	6.44
3.91	6.44
3.91	6.44
3.91	6.44
3.91	6.44
3.91	6.44
3.91	6.44
3.91	6.44
3.91	6.44
3.91	6.44
3.91	6.44
3.91	6.44
3.9	6.43
3.9	6.43
3.89	6.43
3.88	6.42
3.88	6.42
3.87	6.41
3.87	6.4
3.87	6.39
3.87	6.37
3.87	6.37
3.87	6.37
3.86	6.37
3.84	6.37
3.84	6.36
3.84	6.35
3.84	6.35
3.84	6.35
3.83	6.35
3.82	6.35
3.81	6.34
3.81	6.34
3.8	6.33
3.8	6.32
3.8	6.32
3.8	6.31
3.8	6.3
3.8	6.3
3.8	6.3
3.8	6.3
3.8	6.3
3.8	6.3
3.8	6.29
3.8	6.29
3.8	6.29
3.8	6.28
3.8	6.28
3.8	6.27
3.8	6.27
3.8	6.27
3.8	6.26
3.8	6.26
3.8	6.26
3.8	6.26
3.8	6.26
3.8	6.23
3.79	6.23
3.79	6.22
3.78	6.22
3.78	6.21
3.77	6.2
3.77	6.2
3.77	6.19
3.77	6.18
3.77	6.18
3.76	6.18
3.76	6.18
3.76	6.18
3.76	6.18
3.76	6.17
3.76	6.13
3.76	6.13
3.76	6.13
3.76	6.13
3.76	6.13
3.76	6.13
3.75	6.13
3.75	6.13
3.75	6.13
3.75	6.13
3.75	6.13
3.74	6.13
3.74	6.13
3.74	6.13
3.74	6.12
3.74	6.12
3.73	6.12
3.72	6.11
3.72	6.11
3.72	6.11
3.72	6.11
3.72	6.11
3.71	6.11
3.71	6.1
3.71	6.1
3.71	6.1
3.71	6.09
3.71	6.09
3.7	6.07
3.7	6.06
3.7	6.06
3.7	6.06
3.7	6.06
3.69	6.06
3.69	6.06
3.69	6.06
3.69	6.05
3.68	6.05
3.68	6.05
3.67	6.04
3.67	6.04
3.67	6.03
3.67	6.03
3.67	6.02
3.67	6.02
3.67	6.01
3.67	6
3.67	6
3.67	6
3.67	5.99
3.67	5.98
3.67	5.98
3.67	5.98
3.65	5.97
3.65	5.97
3.64	5.97
3.64	5.96
3.63	5.96
3.63	5.95
3.63	5.94
3.63	5.92
3.63	5.92
3.63	5.92
3.63	5.91
3.63	5.91
3.63	5.91
3.63	5.91
3.63	5.9
3.63	5.9
3.63	5.9
3.63	5.89
3.63	5.89
3.63	5.89
3.62	5.88
3.62	5.88
3.62	5.88
3.61	5.88
3.61	5.88
3.61	5.88
3.6	5.87
3.6	5.86
3.59	5.86
3.59	5.86
3.59	5.85
3.59	5.84
3.59	5.83
3.59	5.83
3.58	5.83
3.58	5.83
3.58	5.83
3.58	5.83
3.58	5.83
3.58	5.83
3.56	5.83
3.56	5.83
3.56	5.83
3.56	5.83
3.55	5.83
3.55	5.83
3.55	5.83
3.55	5.83
3.55	5.83
3.55	5.82
3.55	5.82
3.55	5.81
3.55	5.8
3.55	5.8
3.54	5.8
3.54	5.79
3.53	5.79
3.53	5.78
3.52	5.78
3.52	5.78
3.52	5.77
3.52	5.76
3.52	5.76
3.51	5.76
3.51	5.75
3.51	5.74
3.51	5.73
3.51	5.73
3.51	5.71
3.5	5.7
3.49	5.7
3.49	5.7
3.48	5.69
3.48	5.68
3.48	5.68
3.48	5.67
3.48	5.67
3.48	5.66
3.47	5.65
3.47	5.65
3.47	5.65
3.47	5.64
3.46	5.64
3.45	5.64
3.45	5.64
3.45	5.63
3.45	5.63
3.45	5.63
3.44	5.63
3.44	5.62
3.44	5.61
3.44	5.6
3.44	5.6
3.44	5.6
3.44	5.6
3.44	5.6
3.44	5.6
3.44	5.6
3.44	5.6
3.44	5.58
3.44	5.57
3.44	5.56
3.44	5.56
3.44	5.56
3.44	5.56
3.44	5.56
3.42	5.56
3.42	5.56
3.42	5.55
3.42	5.54
3.41	5.54
3.41	5.54
3.41	5.54
3.41	5.54
3.41	5.54
3.4	5.54
3.39	5.54
3.39	5.54
3.39	5.54
3.39	5.51
3.39	5.51
3.39	5.5
3.39	5.5
3.39	5.5
3.39	5.46
3.39	5.44
3.38	5.44
3.38	5.42
3.38	5.4
3.37	5.4
3.37	5.39
3.37	5.36
3.37	5.36
3.37	5.35
3.37	5.34
3.37	5.34
3.37	5.34
3.36	5.34
3.36	5.34
3.36	5.34
3.35	5.34
3.35	5.34
3.35	5.34
3.35	5.33
3.35	5.33
3.34	5.33
3.34	5.33
3.34	5.33
3.34	5.33
3.33	5.33
3.33	5.33
3.33	5.33
3.33	5.33
3.33	5.33
3.33	5.33
3.33	5.33
3.33	5.33
3.33	5.33
3.33	5.32
3.33	5.31
3.33	5.31
3.33	5.31
3.33	5.31
3.33	5.31
3.33	5.31
3.33	5.31
3.33	5.31
3.33	5.3
3.33	5.29
3.33	5.27
3.32	5.27
3.32	5.26
3.32	5.26
3.32	5.24
3.32	5.23
3.31	5.21
3.31	5.21
3.31	5.21
3.3	5.2
3.3	5.18
3.3	5.18
3.3	5.17
3.3	5.17
3.29	5.16
3.29	5.16
3.29	5.15
3.29	5.15
3.28	5.15
3.28	5.13
3.28	5.12
3.28	5.12
3.28	5.12
3.28	5.12
3.28	5.12
3.28	5.12
3.28	5.12
3.28	5.12
3.27	5.11
3.27	5.11
3.27	5.11
3.26	5.11
3.25	5.11
3.25	5.11
3.25	5.1
3.23	5.1
3.23	5.1
3.23	5.1
3.23	5.1
3.23	5.1
3.23	5.1
3.23	5.1
3.23	5.1
3.23	5.1
3.23	5.1
3.23	5.1
3.23	5.1
3.23	5.1
3.22	5.09
3.21	5.09
3.2	5.07
3.2	5.07
3.2	5.06
3.19	5.06
3.19	5.04
3.19	5.03
3.19	5.02
3.18	5.01
3.18	5.01
3.18	5
3.18	5
3.18	5
3.18	4.99
3.18	4.96
3.18	4.95
3.18	4.95
3.18	4.93
3.18	4.91
3.18	4.91
3.18	4.9
3.18	4.9
3.18	4.9
3.17	4.9
3.17	4.9
3.17	4.9
3.17	4.9
3.16	4.9
3.16	4.9
3.16	4.9
3.16	4.9
3.15	4.9
3.15	4.9
3.15	4.89
3.15	4.89
3.15	4.89
3.15	4.89
3.15	4.89
3.14	4.89
3.14	4.89
3.14	4.89
3.14	4.88
3.14	4.88
3.14	4.87
3.14	4.87
3.13	4.86
3.13	4.86
3.13	4.85
3.13	4.84
3.13	4.84
3.13	4.84
3.13	4.81
3.13	4.81
3.13	4.81
3.13	4.8
3.13	4.8
3.13	4.8
3.13	4.8
3.13	4.8
3.13	4.78
3.13	4.77
3.13	4.75
3.13	4.75
3.12	4.75
3.12	4.74
3.12	4.73
3.11	4.72
3.11	4.72
3.11	4.72
3.1	4.72
3.1	4.72
3.1	4.72
3.09	4.71
3.09	4.71
3.09	4.71
3.09	4.71
3.09	4.71
3.09	4.71
3.09	4.71
3.09	4.7
3.09	4.7
3.08	4.7
3.08	4.7
3.08	4.7
3.08	4.7
3.08	4.7
3.08	4.69
3.08	4.69
3.08	4.69
3.08	4.68
3.08	4.67
3.08	4.65
3.07	4.64
3.07	4.64
3.06	4.63
3.06	4.62
3.06	4.61
3.05	4.61
3.05	4.6
3.05	4.59
3.04	4.59
3.04	4.59
3.04	4.57
3.04	4.57
3.04	4.56
3.04	4.56
3.04	4.56
3.04	4.56
3.04	4.55
3.04	4.55
3.04	4.55
3.04	4.55
3.04	4.55
3.04	4.55
3.04	4.54
3.03	4.54
3.03	4.54
3.03	4.54
3.02	4.54
3.02	4.54
3.01	4.54
3.01	4.54
3.01	4.54
3.01	4.52
3.01	4.52
3.01	4.52
3.01	4.51
3.01	4.51
3	4.5
3	4.5
3	4.5
2.99	4.49
2.99	4.49
2.99	4.49
2.99	4.49
2.99	4.46
2.99	4.46
2.99	4.46
2.99	4.45
2.99	4.45
2.99	4.44
2.99	4.43
2.98	4.42
2.98	4.42
2.98	4.41
2.98	4.4
2.97	4.39
2.97	4.39
2.96	4.39
2.96	4.38
2.96	4.38
2.96	4.38
2.96	4.38
2.96	4.38
2.96	4.37
2.96	4.37
2.96	4.37
2.96	4.37
2.96	4.37
2.96	4.37
2.96	4.37
2.96	4.37
2.96	4.36
2.95	4.36
2.95	4.35
2.95	4.35
2.95	4.35
2.94	4.35
2.93	4.35
2.93	4.34
2.93	4.34
2.93	4.34
2.93	4.33
2.93	4.33
2.93	4.29
2.93	4.28
2.93	4.28
2.93	4.27
2.92	4.27
2.92	4.26
2.92	4.24
2.91	4.24
2.91	4.23
2.91	4.22
2.91	4.22
2.91	4.22
2.91	4.22
2.91	4.22
2.9	4.22
2.9	4.22
2.9	4.21
2.9	4.2
2.9	4.2
2.9	4.2
2.9	4.18
2.9	4.17
2.9	4.17
2.89	4.16
2.89	4.15
2.89	4.14
2.88	4.13
2.88	4.13
2.88	4.13
2.88	4.13
2.88	4.12
2.88	4.12
2.88	4.11
2.88	4.11
2.88	4.11
2.88	4.11
2.88	4.11
2.88	4.11
2.88	4.1
2.87	4.1
2.87	4.1
2.86	4.08
2.86	4.08
2.85	4.08
2.85	4.08
2.85	4.08
2.85	4.08
2.85	4.08
2.85	4.08
2.85	4.06
2.85	4.06
2.84	4.06
2.84	4.06
2.84	4.06
2.84	4.06
2.83	4.06
2.83	4.05
2.83	4.03
2.83	4.02
2.82	4.02
2.82	4.01
2.82	4.01
2.82	4.01
2.82	3.98
2.82	3.98
2.82	3.97
2.81	3.96
2.8	3.96
2.8	3.95
2.8	3.95
2.8	3.92
2.8	3.92
2.8	3.92
2.8	3.92
2.8	3.92
2.8	3.92
2.8	3.92
2.8	3.92
2.8	3.92
2.8	3.91
2.79	3.91
2.79	3.91
2.79	3.89
2.78	3.89
2.78	3.89
2.77	3.88
2.77	3.88
2.77	3.86
2.77	3.86
2.77	3.86
2.77	3.83
2.77	3.83
2.76	3.83
2.76	3.83
2.76	3.83
2.75	3.83
2.75	3.83
2.75	3.83
2.75	3.83
2.75	3.81
2.75	3.8
2.75	3.8
2.75	3.8
2.75	3.8
2.75	3.8
2.74	3.79
2.74	3.78
2.73	3.78
2.73	3.78
2.73	3.77
2.73	3.76
2.73	3.76
2.73	3.75
2.73	3.75
2.73	3.75
2.73	3.74
2.73	3.73
2.73	3.73
2.73	3.71
2.72	3.71
2.72	3.71
2.72	3.71
2.72	3.71
2.72	3.71
2.71	3.71
2.7	3.7
2.7	3.69
2.69	3.69
2.69	3.68
2.69	3.67
2.69	3.66
2.68	3.65
2.68	3.65
2.68	3.65
2.68	3.64
2.68	3.64
2.68	3.64
2.68	3.64
2.68	3.63
2.68	3.62
2.68	3.61
2.67	3.6
2.67	3.6
2.66	3.6
2.66	3.6
2.66	3.6
2.66	3.6
2.66	3.57
2.66	3.56
2.66	3.56
2.66	3.54
2.66	3.54
2.66	3.54
2.65	3.53
2.65	3.52
2.65	3.51
2.65	3.51
2.65	3.5
2.64	3.5
2.63	3.5
2.63	3.5
2.63	3.5
2.62	3.5
2.62	3.49
2.62	3.48
2.62	3.48
2.62	3.48
2.62	3.47
2.61	3.46
2.61	3.46
2.61	3.46
2.6	3.44
2.6	3.44
2.6	3.41
2.6	3.41
2.6	3.4
2.6	3.4
2.6	3.4
2.59	3.4
2.59	3.4
2.59	3.4
2.58	3.4
2.58	3.39
2.57	3.36
2.57	3.36
2.57	3.36
2.57	3.36
2.57	3.35
2.56	3.35
2.56	3.34
2.56	3.31
2.55	3.31
2.55	3.31
2.55	3.31
2.55	3.31
2.55	3.3
2.55	3.29
2.55	3.27
2.55	3.27
2.55	3.27
2.54	3.27
2.54	3.27
2.54	3.26
2.54	3.24
2.54	3.24
2.54	3.23
2.54	3.22
2.54	3.22
2.54	3.22
2.54	3.22
2.54	3.22
2.54	3.22
2.54	3.22
2.54	3.2
2.53	3.2
2.53	3.19
2.53	3.19
2.53	3.18
2.53	3.18
2.53	3.18
2.53	3.17
2.53	3.15
2.53	3.14
2.53	3.14
2.53	3.14
2.53	3.14
2.53	3.14
2.53	3.13
2.53	3.13
2.53	3.12
2.53	3.09
2.53	3.09
2.53	3.09
2.53	3.09
2.53	3.06
2.52	3.06
2.52	3.06
2.52	3.06
2.51	3.03
2.51	3.03
2.51	3.03
2.51	3.01
2.5	3.01
2.5	2.99
2.5	2.99
2.5	2.99
2.5	2.99
2.48	2.99
2.48	2.98
2.48	2.98
2.48	2.98
2.48	2.97
2.48	2.97
2.48	2.96
2.48	2.96
2.48	2.96
2.48	2.96
2.48	2.95
2.48	2.94
2.48	2.94
2.47	2.94
2.47	2.94
2.47	2.94
2.47	2.94
2.47	2.93
2.46	2.93
2.45	2.92
2.45	2.92
2.45	2.92
2.43	2.92
2.43	2.92
2.42	2.92
2.42	2.91
2.42	2.9
2.42	2.89
2.42	2.89
2.42	2.89
2.42	2.89
2.42	2.88
2.42	2.87
2.42	2.87
2.42	2.86
2.42	2.86
2.42	2.85
2.42	2.85
2.42	2.84
2.42	2.83
2.42	2.83
2.42	2.81
2.42	2.79
2.42	2.78
2.42	2.78
2.42	2.77
2.41	2.77
2.41	2.74
2.41	2.74
2.4	2.73
2.4	2.72
2.4	2.72
2.4	2.71
2.39	2.71
2.39	2.7
2.39	2.69
2.39	2.69
2.39	2.69
2.38	2.69
2.38	2.68
2.37	2.68
2.37	2.68
2.37	2.67
2.37	2.67
2.37	2.66
2.37	2.66
2.37	2.65
2.37	2.62
2.37	2.62
2.37	2.61
2.37	2.61
2.37	2.61
2.37	2.61
2.37	2.61
2.37	2.6
2.37	2.6
2.37	2.58
2.37	2.56
2.37	2.56
2.37	2.55
2.37	2.55
2.37	2.55
2.37	2.55
2.37	2.55
2.36	2.55
2.36	2.55
2.36	2.55
2.36	2.55
2.36	2.55
2.36	2.52
2.36	2.52
2.35	2.5
2.35	2.5
2.34	2.5
2.34	2.5
2.33	2.5
2.33	2.5
2.33	2.5
2.33	2.5
2.33	2.5
2.33	2.47
2.33	2.47
2.32	2.45
2.32	2.45
2.32	2.45
2.32	2.45
2.32	2.45
2.31	2.45
2.31	2.45
2.31	2.44
2.31	2.43
2.31	2.4
2.31	2.4
2.3	2.4
2.3	2.4
2.29	2.4
2.29	2.4
2.29	2.4
2.28	2.4
2.27	2.4
2.27	2.4
2.27	2.4
2.27	2.4
2.27	2.39
2.27	2.38
2.27	2.37
2.27	2.37
2.27	2.36
2.27	2.36
2.27	2.36
2.26	2.36
2.26	2.36
2.26	2.36
2.26	2.36
2.26	2.36
2.25	2.35
2.25	2.34
2.25	2.32
2.25	2.32
2.25	2.32
2.24	2.31
2.24	2.31
2.24	2.31
2.23	2.31
2.23	2.31
2.23	2.3
2.23	2.3
2.23	2.3
2.23	2.3
2.23	2.27
2.23	2.27
2.23	2.26
2.22	2.25
2.22	2.23
2.22	2.23
2.22	2.23
2.22	2.23
2.22	2.23
2.22	2.23
2.22	2.22
2.22	2.22
2.22	2.22
2.22	2.21
2.21	2.2
2.21	2.19
[truncated: 1,009 more rows]
