# Supplementary material for: METTL3/MYCN cooperation drives neural crest differentiation and provides therapeutic vulnerability in neuroblastoma
Source: EMBO J. 2024 Nov 11;43(24):6310–35. doi: 10.1038/s44318-024-00299-8 (PMC11649786; doi:10.1038/s44318-024-00299-8)
Supplement: Supplementary file 9 — Source data Fig. 6 [file 44318_2024_299_MOESM9_ESM.zip › Figure 6/6B/Source data for Figure 6B.xlsx]

## Sheet: 6B
HOXC9/DAPI intensity (AU)
DMSO	STM2457 10 μM
14.21	20.85
14.01	19.45
13.93	17.38
13.71	16.54
13.62	16.22
13.58	16.22
13.5	16.2
13.42	16.18
13.33	15.53
13.32	15.53
13.28	15.49
13.18	15.19
13.13	15.19
13	15.19
12.97	14.85
12.9	14.85
12.86	14.82
12.86	14.75
12.77	14.52
12.72	14.51
12.62	14.51
12.58	14.51
12.57	14.51
12.47	14.51
12.45	14.51
12.45	14.38
12.43	14.38
12.43	14.18
12.43	14.18
12.37	14.18
12.31	14.18
12.31	14.18
12.23	14.18
12.17	14.18
12.13	14.18
12.09	14.1
12.03	14.01
11.99	14.01
11.99	14.01
11.96	14.01
11.94	14.01
11.94	13.95
11.93	13.91
11.91	13.91
11.89	13.84
11.89	13.69
11.8	13.69
11.8	13.69
11.78	13.69
11.66	13.69
11.64	13.64
11.62	13.64
11.62	13.64
11.62	13.64
11.62	13.64
11.61	13.64
11.59	13.64
11.56	13.64
11.54	13.64
11.54	13.64
11.48	13.63
11.48	13.63
11.47	13.5
11.41	13.43
11.41	13.41
11.38	13.38
11.35	13.38
11.34	13.38
11.34	13.38
11.34	13.38
11.34	13.19
11.24	13.16
11.23	13.07
11.18	13.07
11.16	13.07
11.07	13.07
11.07	13.07
11.03	13.03
11.02	12.91
10.99	12.91
10.97	12.91
10.96	12.86
10.95	12.83
10.93	12.83
10.93	12.81
10.93	12.76
10.93	12.76
10.89	12.76
10.89	12.76
10.88	12.76
10.84	12.76
10.83	12.74
10.81	12.74
10.79	12.74
10.79	12.74
10.79	12.72
10.75	12.71
10.75	12.69
10.72	12.69
10.7	12.57
10.69	12.57
10.69	12.54
10.65	12.51
10.65	12.49
10.65	12.49
10.65	12.49
10.65	12.49
10.65	12.49
10.62	12.49
10.59	12.49
10.59	12.49
10.57	12.49
10.54	12.49
10.53	12.49
10.51	12.49
10.51	12.49
10.51	12.49
10.51	12.47
10.5	12.45
10.5	12.45
10.48	12.45
10.48	12.45
10.48	12.45
10.47	12.45
10.41	12.45
10.4	12.45
10.4	12.45
10.4	12.44
10.37	12.42
10.37	12.31
10.36	12.2
10.35	12.19
10.29	12.16
10.26	12.16
10.24	12.16
10.24	12.16
10.24	12.16
10.24	12.16
10.24	12.16
10.24	12.15
10.24	12.15
10.23	12.15
10.23	12.15
10.21	12.15
10.2	12.05
10.18	12
10.18	11.91
10.18	11.89
10.12	11.88
10.1	11.88
10.1	11.88
10.1	11.88
10.1	11.88
10.1	11.88
10.09	11.86
10.08	11.85
10.07	11.84
10.06	11.82
10.06	11.81
10.06	11.81
10.03	11.71
10.02	11.69
10.01	11.63
9.99	11.61
9.97	11.61
9.96	11.61
9.96	11.61
9.96	11.61
9.96	11.6
9.96	11.59
9.96	11.59
9.96	11.54
9.96	11.51
9.95	11.51
9.95	11.51
9.95	11.51
9.95	11.51
9.95	11.51
9.89	11.51
9.89	11.51
9.88	11.51
9.87	11.51
9.87	11.51
9.87	11.51
9.86	11.5
9.86	11.5
9.86	11.5
9.82	11.45
9.82	11.43
9.81	11.38
9.81	11.37
9.78	11.34
9.77	11.34
9.77	11.34
9.75	11.34
9.73	11.34
9.68	11.34
9.68	11.34
9.68	11.3
9.68	11.3
9.68	11.24
9.68	11.23
9.67	11.22
9.67	11.2
9.67	11.2
9.67	11.2
9.67	11.2
9.62	11.19
9.62	11.18
9.61	11.16
9.61	11.16
9.59	11.13
9.58	11.12
9.54	11.09
9.54	11.09
9.54	11.07
9.54	11.07
9.52	11.07
9.49	11.07
9.48	11.05
9.48	11.04
9.48	11.01
9.43	10.99
9.41	10.99
9.41	10.97
9.41	10.95
9.39	10.89
9.37	10.89
9.37	10.89
9.34	10.87
9.34	10.87
9.34	10.87
9.33	10.8
9.32	10.8
9.3	10.79
9.29	10.78
9.28	10.77
9.28	10.76
9.27	10.74
9.27	10.73
9.27	10.73
9.27	10.72
9.27	10.72
9.27	10.72
9.27	10.72
9.27	10.72
9.24	10.72
9.2	10.72
9.2	10.67
9.2	10.65
9.2	10.64
9.2	10.62
9.14	10.62
9.14	10.62
9.14	10.62
9.13	10.62
9.13	10.57
9.13	10.53
9.11	10.52
9.09	10.51
9.09	10.49
9.09	10.43
9.09	10.43
9.09	10.43
9.09	10.42
9.02	10.4
9.02	10.37
9.01	10.37
9.01	10.37
9	10.36
9	10.35
9	10.32
8.99	10.3
8.99	10.26
8.99	10.26
8.98	10.26
8.96	10.25
8.95	10.25
8.95	10.25
8.94	10.23
8.94	10.21
8.92	10.2
8.91	10.19
8.9	10.19
8.9	10.14
8.9	10.14
8.9	10.13
8.87	10.12
8.87	10.12
8.87	10.1
8.86	10.1
8.85	10.08
8.85	10.08
8.85	10.08
8.83	10.07
8.81	10.07
8.79	10.05
8.77	10.03
8.75	10.02
8.75	10.02
8.74	10.02
8.73	10.02
8.71	10.02
8.71	10.01
8.71	9.99
8.71	9.99
8.7	9.99
8.7	9.93
8.7	9.93
8.7	9.93
8.7	9.92
8.65	9.92
8.64	9.91
8.63	9.91
8.62	9.9
8.62	9.9
8.6	9.88
8.6	9.88
8.6	9.88
8.59	9.87
8.58	9.86
8.58	9.86
8.58	9.86
8.58	9.83
8.58	9.83
8.58	9.82
8.58	9.81
8.57	9.78
8.57	9.78
8.56	9.78
8.55	9.78
8.54	9.77
8.53	9.74
8.51	9.73
8.51	9.72
8.51	9.72
8.51	9.72
8.51	9.72
8.51	9.72
8.49	9.72
8.45	9.72
8.44	9.7
8.44	9.68
8.44	9.68
8.44	9.68
8.44	9.68
8.44	9.65
8.42	9.63
8.42	9.63
8.42	9.63
8.41	9.63
8.4	9.62
8.39	9.61
8.38	9.61
8.38	9.61
8.38	9.61
8.36	9.61
8.36	9.58
8.35	9.58
8.34	9.54
8.32	9.54
8.32	9.54
8.32	9.53
8.32	9.53
8.31	9.53
8.31	9.53
8.3	9.51
8.3	9.5
8.3	9.48
8.3	9.46
8.3	9.46
8.29	9.45
8.29	9.45
8.28	9.45
8.27	9.45
8.26	9.45
8.25	9.45
8.25	9.43
8.24	9.42
8.23	9.42
8.22	9.42
8.22	9.42
8.22	9.41
8.2	9.39
8.2	9.39
8.19	9.39
8.19	9.38
8.18	9.37
8.18	9.37
8.16	9.37
8.16	9.37
8.16	9.37
8.15	9.36
8.15	9.36
8.14	9.36
8.13	9.36
8.13	9.36
8.12	9.36
8.12	9.32
8.12	9.32
8.12	9.3
8.12	9.3
8.12	9.29
8.12	9.28
8.12	9.25
8.11	9.25
8.11	9.23
8.11	9.23
8.07	9.23
8.07	9.23
8.06	9.23
8.06	9.23
8.06	9.22
8.06	9.21
8.06	9.2
8.04	9.17
8.04	9.16
8.03	9.16
8.03	9.14
8.02	9.11
8.02	9.1
8.02	9.1
8.02	9.09
8.02	9.09
8.01	9.08
8.01	9.06
8.01	9.06
8.01	9.04
8.01	9.04
8	9.03
7.98	9.01
7.98	9
7.98	9
7.96	8.99
7.94	8.95
7.93	8.95
7.93	8.95
7.93	8.95
7.93	8.95
7.93	8.95
7.93	8.95
7.93	8.95
7.93	8.95
7.91	8.91
7.91	8.91
7.91	8.89
7.89	8.89
7.89	8.88
7.89	8.86
7.88	8.85
7.88	8.83
7.88	8.82
7.87	8.82
7.84	8.82
7.84	8.82
7.82	8.82
7.82	8.82
7.82	8.81
7.82	8.8
7.82	8.79
7.82	8.79
7.8	8.77
7.78	8.76
7.77	8.75
7.75	8.75
7.75	8.74
7.75	8.73
7.75	8.72
7.75	8.72
7.75	8.72
7.75	8.7
7.75	8.7
7.74	8.69
7.74	8.68
7.74	8.68
7.74	8.68
7.74	8.68
7.74	8.68
7.74	8.67
7.74	8.66
7.74	8.64
7.74	8.6
7.74	8.59
7.74	8.59
7.73	8.59
7.73	8.58
7.72	8.58
7.71	8.58
7.71	8.56
7.71	8.55
7.68	8.55
7.67	8.55
7.67	8.55
7.67	8.53
7.67	8.52
7.67	8.52
7.66	8.52
7.66	8.52
7.66	8.52
7.66	8.51
7.66	8.51
7.66	8.51
7.65	8.51
7.64	8.51
7.64	8.5
7.64	8.49
7.64	8.46
7.64	8.45
7.64	8.45
7.64	8.44
7.63	8.44
7.62	8.44
7.61	8.44
7.61	8.43
7.61	8.42
7.61	8.42
7.61	8.41
7.61	8.4
7.59	8.4
7.58	8.39
7.58	8.38
7.57	8.37
7.57	8.37
7.57	8.37
7.56	8.37
7.55	8.36
7.55	8.36
7.55	8.35
7.54	8.35
7.54	8.35
7.54	8.34
7.54	8.34
7.54	8.33
7.54	8.33
7.54	8.33
7.54	8.33
7.54	8.32
7.54	8.32
7.54	8.31
7.54	8.31
7.54	8.31
7.54	8.31
7.54	8.31
7.53	8.3
7.53	8.29
7.53	8.29
7.53	8.29
7.53	8.28
7.51	8.27
7.51	8.27
7.5	8.24
7.5	8.23
7.5	8.23
7.49	8.23
7.49	8.23
7.48	8.22
7.48	8.22
7.48	8.21
7.47	8.19
7.47	8.18
7.47	8.17
7.47	8.17
7.47	8.17
7.46	8.16
7.46	8.16
7.46	8.15
7.45	8.15
7.45	8.15
7.45	8.14
7.45	8.13
7.45	8.12
7.45	8.11
7.45	8.11
7.45	8.11
7.45	8.11
7.45	8.11
7.45	8.11
7.45	8.11
7.44	8.1
7.44	8.1
7.43	8.1
7.43	8.1
7.43	8.09
7.42	8.09
7.42	8.08
7.4	8.07
7.4	8.04
7.4	8.03
7.4	8.02
7.4	7.98
7.39	7.98
7.39	7.98
7.39	7.96
7.39	7.96
7.39	7.94
7.39	7.93
7.38	7.91
7.38	7.91
7.37	7.91
7.37	7.91
7.36	7.91
7.36	7.91
7.36	7.9
7.36	7.9
7.35	7.88
7.35	7.88
7.35	7.88
7.35	7.88
7.35	7.87
7.35	7.86
7.35	7.85
7.35	7.85
7.35	7.85
7.35	7.84
7.35	7.82
7.35	7.78
7.35	7.78
7.35	7.76
7.35	7.75
7.35	7.75
7.33	7.73
7.33	7.73
7.33	7.73
7.33	7.73
7.33	7.73
7.33	7.72
7.33	7.71
7.33	7.71
7.33	7.71
7.33	7.7
7.3	7.7
7.29	7.7
7.29	7.7
7.29	7.69
7.28	7.68
7.28	7.67
7.27	7.67
7.27	7.67
7.26	7.66
7.26	7.65
7.26	7.65
7.26	7.65
7.26	7.62
7.26	7.61
7.26	7.61
7.26	7.6
7.26	7.6
7.26	7.59
7.26	7.58
7.26	7.58
7.26	7.56
7.26	7.55
7.26	7.54
7.25	7.54
7.25	7.53
7.24	7.52
7.24	7.51
7.23	7.51
7.23	7.51
7.23	7.51
7.22	7.5
7.22	7.5
7.22	7.5
7.22	7.49
7.22	7.49
7.21	7.48
7.2	7.48
7.2	7.46
7.19	7.46
7.19	7.45
7.19	7.45
7.19	7.44
7.19	7.43
7.19	7.42
7.19	7.42
7.19	7.42
7.19	7.41
7.19	7.4
7.19	7.4
7.19	7.4
7.19	7.4
7.17	7.39
7.17	7.38
7.17	7.37
7.17	7.37
7.17	7.37
7.17	7.36
7.17	7.35
7.16	7.35
7.16	7.34
7.16	7.33
7.16	7.33
7.16	7.33
7.16	7.33
7.16	7.32
7.16	7.32
7.16	7.31
7.16	7.31
7.16	7.31
7.16	7.31
7.15	7.3
7.15	7.3
7.15	7.29
7.14	7.29
7.14	7.28
7.13	7.27
7.13	7.26
7.12	7.26
7.12	7.25
7.12	7.24
7.12	7.23
7.11	7.23
7.11	7.23
7.1	7.23
7.09	7.23
7.08	7.23
7.08	7.21
7.08	7.2
7.08	7.2
7.08	7.19
7.08	7.19
7.08	7.18
7.08	7.18
7.08	7.17
7.08	7.14
7.08	7.14
7.07	7.14
7.07	7.14
7.05	7.14
7.05	7.13
7.05	7.12
7.05	7.12
7.05	7.1
7.05	7.09
7.05	7.09
7.05	7.09
7.05	7.09
7.05	7.09
7.05	7.09
7.05	7.09
7.05	7.09
7.05	7.08
7.05	7.07
7.05	7.06
7.04	7.06
7.04	7.06
7.03	7.05
7.03	7.04
7.03	7.04
7.03	7.03
7.03	7.03
7.02	7.03
7.02	7.01
7.01	7
7.01	7
7.01	7
7.01	7
7.01	6.99
7	6.99
7	6.99
6.99	6.99
6.99	6.99
6.99	6.97
6.99	6.96
6.99	6.96
6.99	6.96
6.99	6.96
6.99	6.95
6.99	6.93
6.99	6.93
6.99	6.93
6.98	6.92
6.98	6.92
6.98	6.92
6.97	6.92
6.96	6.92
6.96	6.91
6.96	6.9
6.96	6.9
6.96	6.9
6.96	6.87
6.96	6.87
6.96	6.85
6.96	6.84
6.96	6.83
6.95	6.83
6.94	6.81
6.94	6.81
6.94	6.81
6.93	6.81
6.92	6.81
6.92	6.81
6.92	6.8
6.92	6.8
6.92	6.8
6.92	6.8
6.92	6.8
6.92	6.8
6.92	6.8
6.92	6.78
6.92	6.77
6.92	6.75
6.92	6.75
6.92	6.75
6.92	6.75
6.92	6.74
6.92	6.73
6.92	6.73
6.92	6.71
6.91	6.7
6.91	6.7
6.89	6.7
6.89	6.7
6.89	6.7
6.89	6.7
6.89	6.7
6.89	6.67
6.89	6.67
6.89	6.66
6.89	6.66
6.89	6.65
6.89	6.65
6.89	6.65
6.88	6.64
6.87	6.64
6.87	6.64
6.87	6.63
6.86	6.63
6.86	6.62
6.86	6.6
6.86	6.6
6.85	6.6
6.85	6.6
6.85	6.59
6.85	6.58
6.85	6.57
6.85	6.55
6.85	6.55
6.85	6.55
6.84	6.55
6.84	6.55
6.84	6.55
6.83	6.53
6.83	6.53
6.83	6.52
6.83	6.52
6.82	6.52
6.82	6.48
6.82	6.48
6.82	6.48
6.82	6.48
6.82	6.47
6.82	6.47
6.81	6.47
6.81	6.47
6.81	6.46
6.81	6.46
6.81	6.45
6.81	6.45
6.81	6.45
6.81	6.4
6.81	6.39
6.81	6.38
6.8	6.38
6.8	6.37
6.8	6.37
6.8	6.36
6.8	6.35
6.8	6.34
6.79	6.34
6.79	6.34
6.79	6.34
6.78	6.34
6.78	6.31
6.78	6.31
6.78	6.31
6.78	6.31
6.78	6.3
6.78	6.3
6.78	6.3
6.78	6.3
6.78	6.3
6.78	6.3
6.78	6.29
6.78	6.27
6.78	6.25
6.78	6.25
6.78	6.23
6.78	6.22
6.78	6.22
6.77	6.21
6.77	6.21
6.77	6.2
6.77	6.2
6.77	6.2
6.77	6.19
6.76	6.19
6.76	6.17
6.75	6.17
6.75	6.17
6.74	6.16
6.74	6.16
6.74	6.15
6.73	6.15
6.72	6.15
6.72	6.15
6.71	6.15
6.71	6.15
6.71	6.15
6.71	6.15
6.71	6.14
6.71	6.13
6.7	6.12
6.7	6.12
6.7	6.1
6.68	6.09
6.68	6.08
6.68	6.08
6.68	6.08
6.68	6.08
6.67	6.08
6.67	6.08
6.67	6.08
6.67	6.07
6.67	6.07
6.67	6.07
6.66	6.07
6.66	6.06
6.66	6.06
6.64	6.05
6.64	6.05
6.64	6.04
6.64	6.03
6.64	6.02
6.64	6.02
6.64	6.02
6.64	6.01
6.64	6.01
6.64	6
6.64	5.99
6.64	5.96
6.64	5.96
6.64	5.95
6.64	5.94
6.64	5.94
6.64	5.92
6.63	5.91
6.63	5.89
6.63	5.89
6.63	5.89
6.63	5.88
6.63	5.87
6.63	5.85
6.63	5.85
6.63	5.85
6.62	5.83
6.62	5.83
6.62	5.83
6.62	5.82
6.61	5.82
6.61	5.81
6.61	5.81
6.61	5.81
6.61	5.81
6.61	5.8
6.6	5.8
6.6	5.78
6.6	5.78
6.59	5.77
6.59	5.77
6.59	5.77
6.59	5.74
6.59	5.73
6.59	5.73
6.59	5.73
6.57	5.73
6.57	5.73
6.56	5.73
6.56	5.72
6.56	5.7
6.55	5.7
6.55	5.7
6.54	5.69
6.54	5.68
6.54	5.67
6.54	5.67
6.53	5.67
6.53	5.65
6.52	5.64
6.52	5.63
6.52	5.62
6.51	5.62
6.51	5.61
6.51	5.61
6.51	5.61
6.51	5.61
6.51	5.61
6.5	5.6
6.5	5.6
6.5	5.59
6.5	5.59
6.5	5.58
6.5	5.58
6.5	5.57
6.5	5.56
6.5	5.55
6.5	5.55
6.5	5.55
6.5	5.54
6.5	5.54
6.5	5.53
6.5	5.52
6.5	5.49
6.5	5.49
6.5	5.48
6.5	5.46
6.5	5.46
6.5	5.45
6.49	5.45
6.49	5.45
6.49	5.45
6.49	5.45
6.49	5.44
6.49	5.44
6.48	5.43
6.48	5.4
6.48	5.37
6.48	5.37
6.48	5.36
6.48	5.36
6.47	5.35
6.47	5.34
6.47	5.34
6.47	5.32
6.47	5.3
6.47	5.29
6.46	5.28
6.46	5.28
6.46	5.28
6.46	5.27
6.45	5.25
6.45	5.25
6.45	5.24
6.45	5.24
6.45	5.22
6.45	5.21
6.45	5.21
6.45	5.2
6.45	5.2
6.45	5.2
6.45	5.19
6.44	5.19
6.44	5.17
6.44	5.16
6.44	5.16
6.43	5.15
6.43	5.15
6.43	5.15
6.43	5.13
6.43	5.13
6.42	5.13
6.41	5.13
6.41	5.13
6.4	5.12
6.39	5.1
6.39	5.1
6.39	5.1
6.39	5.08
6.39	5.07
6.39	5.07
6.39	5.06
6.38	5.06
6.37	5.04
6.36	5.04
6.36	5.03
6.36	5.03
6.36	5.03
6.36	5.02
6.36	5
6.36	4.98
6.36	4.97
6.36	4.96
6.36	4.96
6.36	4.95
6.36	4.94
6.36	4.93
6.36	4.93
6.36	4.93
6.36	4.92
6.36	4.89
6.36	4.89
6.36	4.89
6.36	4.89
6.36	4.89
6.36	4.88
6.35	4.86
6.35	4.86
6.35	4.86
6.34	4.85
6.34	4.84
6.34	4.84
6.34	4.83
6.32	4.82
6.32	4.79
6.32	4.76
6.32	4.76
6.32	4.75
6.31	4.73
6.3	4.73
6.3	4.73
6.3	4.71
6.3	4.71
6.3	4.7
6.3	4.69
6.3	4.69
6.29	4.69
6.29	4.68
6.29	4.67
6.29	4.65
6.29	4.65
6.29	4.59
6.29	4.58
6.28	4.58
6.28	4.58
6.28	4.58
6.28	4.56
6.28	4.56
6.28	4.56
6.28	4.54
6.28	4.54
6.27	4.49
6.27	4.49
6.27	4.47
6.26	4.46
6.26	4.46
6.26	4.44
6.26	4.43
6.25	4.42
6.25	4.42
6.25	4.42
6.25	4.42
6.25	4.41
6.24	4.41
6.24	4.39
6.23	4.36
6.22	4.36
6.22	4.36
6.22	4.35
6.22	4.33
6.22	4.31
6.22	4.3
6.22	4.3
6.22	4.3
6.22	4.3
6.22	4.29
6.22	4.29
6.22	4.29
6.22	4.27
6.22	4.27
6.22	4.26
6.22	4.24
6.22	4.23
6.22	4.22
6.22	4.2
6.22	4.18
6.22	4.17
6.22	4.17
6.22	4.17
6.22	4.17
6.22	4.17
6.22	4.17
6.22	4.17
6.22	4.16
6.22	4.15
6.22	4.15
6.22	4.14
6.22	4.11
6.22	4.11
6.22	4.11
6.21	4.1
6.21	4.06
6.2	4.05
6.2	4.05
6.2	4.05
6.19	4.05
6.19	4.05
6.19	4.05
6.19	4.05
6.18	4.05
6.18	4.05
6.18	3.98
6.18	3.97
6.18	3.96
6.18	3.96
6.18	3.95
6.18	3.94
6.18	3.94
6.18	3.94
6.18	3.94
6.18	3.94
6.18	3.94
6.18	3.92
6.17	3.92
6.17	3.92
6.17	3.88
6.17	3.88
6.16	3.84
6.16	3.83
6.16	3.83
6.16	3.81
6.16	3.81
6.15	3.8
6.15	3.79
6.15	3.79
6.15	3.79
6.15	3.79
6.15	3.79
6.15	3.78
6.15	3.78
6.15	3.77
6.14	3.76
6.13	3.76
6.13	3.75
6.13	3.75
6.12	3.74
6.12	3.74
6.12	3.74
6.12	3.74
6.12	3.74
6.12	3.72
6.11	3.72
6.1	3.71
6.1	3.7
6.09	3.7
6.09	3.7
6.09	3.69
6.09	3.68
6.09	3.66
6.09	3.65
6.09	3.65
6.09	3.63
6.09	3.62
6.09	3.57
6.09	3.56
6.09	3.56
6.09	3.56
6.09	3.56
6.09	3.56
6.09	3.55
6.09	3.54
6.09	3.54
6.09	3.49
6.09	3.48
6.09	3.47
6.09	3.44
6.09	3.44
6.09	3.42
6.09	3.41
6.09	3.41
6.09	3.41
6.09	3.39
6.09	3.39
6.09	3.39
6.09	3.38
6.09	3.37
6.09	3.37
6.09	3.36
6.09	3.36
6.08	3.35
6.07	3.33
6.07	3.33
6.07	3.32
6.07	3.32
6.06	3.32
6.06	3.3
6.05	3.29
6.05	3.26
6.05	3.26
6.05	3.26
6.05	3.23
6.05	3.23
6.05	3.2
6.05	3.19
6.05	3.19
6.05	3.18
6.05	3.18
6.05	3.17
6.05	3.17
6.05	3.15
6.05	3.13
6.05	3.12
6.03	3.1
6.03	3.08
6.03	3.08
6.03	3.08
6.03	3.08
6.02	3.07
6.02	3.06
6.02	3.05
6.02	3.04
6.02	3.02
6.02	3.02
6.02	3.02
6.01	3.02
6.01	3.01
6.01	3
6.01	2.98
6.01	2.97
6.01	2.97
6.01	2.95
6	2.94
6	2.92
5.99	2.91
5.99	2.88
5.99	2.86
5.98	2.84
5.98	2.82
5.98	2.81
5.98	2.81
5.98	2.8
5.98	2.79
5.97	2.79
5.97	2.79
5.97	2.78
5.97	2.77
5.97	2.77
5.97	2.76
5.97	2.75
5.97	2.74
5.97	2.73
5.97	2.72
5.96	2.7
5.95	2.68
5.95	2.67
5.95	2.64
5.95	2.64
5.95	2.61
5.95	2.6
5.95	2.6
5.95	2.59
5.95	2.57
5.95	2.56
5.95	2.56
5.95	2.56
5.95	2.52
5.95	2.51
5.95	2.51
5.95	2.51
5.95	2.5
5.95	2.5
5.95	2.5
5.95	2.49
5.95	2.49
5.95	2.48
5.95	2.47
5.95	2.47
5.95	2.46
5.94	2.46
5.94	2.44
5.94	2.43
5.94	2.42
5.94	2.41
5.94	2.41
5.94	2.4
5.93	2.39
5.93	2.39
5.93	2.37
5.92	2.37
5.92	2.36
5.92	2.36
5.91	2.36
5.91	2.35
5.91	2.35
5.91	2.35
5.91	2.33
5.91	2.32
5.91	2.32
5.91	2.31
5.91	2.31
5.91	2.31
5.91	2.3
5.91	2.3
5.91	2.29
5.91	2.28
5.91	2.27
5.91	2.27
5.91	2.27
5.91	2.27
5.91	2.24
5.91	2.21
5.9	2.2
5.9	2.18
5.9	2.18
5.9	2.16
5.9	2.15
5.9	2.15
5.89	2.14
5.89	2.14
5.89	2.14
5.89	2.13
5.89	2.12
5.89	2.11
5.89	2.11
5.89	2.1
5.89	2.1
5.89	2.08
5.89	2.07
5.87	2.07
5.87	2.07
5.87	2.05
5.87	2.03
5.87	2.01
5.87	2
5.87	2
5.87	2
5.87	1.95
5.86	1.95
5.86	1.94
5.86	1.94
5.86	1.94
5.86	1.93
5.86	1.93
5.86	1.93
5.86	1.9
5.86	1.89
5.85	1.89
5.85	1.88
5.85	1.85
5.84	1.85
5.84	1.85
5.83	1.85
5.83	1.85
5.82	1.84
5.82	1.82
5.82	1.81
5.81	1.8
5.81	1.8
5.81	1.77
5.81	1.75
5.81	1.75
5.81	1.74
5.81	1.74
5.81	1.72
5.8	1.72
5.8	1.69
5.79	1.68
5.79	1.63
5.79	1.63
5.79	1.61
5.79	1.59
5.79	1.59
5.79	1.59
5.79	1.57
5.79	1.56
5.78	1.55
5.78	1.55
5.78	1.54
5.78	1.54
5.78	1.53
5.78	1.52
5.78	1.51
5.78	1.49
5.78	1.49
5.78	1.43
5.78	1.42
5.78	1.41
5.78	1.39
5.78	1.39
5.78	1.36
5.78	1.34
5.77	1.34
5.77	1.33
5.76	1.33
5.76	1.33
5.76	1.33
5.76	1.31
5.76	1.27
5.76	1.27
5.76	1.26
5.76	1.22
5.76	1.21
5.76	1.2
5.75	1.2
5.75	1.19
5.75	1.18
5.75	1.16
5.75	1.16
5.75	1.13
5.75	1.13
5.75	1.13
5.74	1.04
5.73	1.04
5.73	0.98
5.73	0.97
5.73	0.96
5.72	0.92
5.72	0.89
5.72	0.86
5.72	0.86
5.72	0.86
5.72	0.85
5.72
5.71
5.71
5.71
5.7
5.7
5.7
5.7
5.7
5.7
5.7
5.69
5.69
5.69
5.69
5.69
5.68
5.68
5.68
5.67
5.67
5.67
5.67
5.67
5.67
5.67
5.66
5.66
5.66
5.66
5.66
5.65
5.65
5.65
5.65
5.65
5.65
5.65
5.65
5.64
5.64
5.64
5.63
5.63
5.63
5.63
5.63
5.63
5.63
5.63
5.63
5.63
5.63
5.63
5.63
5.63
5.62
5.62
5.62
5.61
5.61
5.61
5.61
5.61
5.6
5.6
5.6
5.6
5.6
5.59
5.59
5.59
5.59
5.58
5.58
5.58
5.58
5.57
5.57
5.57
5.57
5.56
5.55
5.55
5.55
5.54
5.53
5.53
5.53
5.53
5.53
5.53
5.53
5.53
5.53
5.53
5.51
5.51
5.5
5.5
5.5
5.5
5.49
5.48
5.48
5.48
5.48
5.48
5.48
5.48
5.48
5.48
5.48
5.48
5.47
5.47
5.47
5.46
5.46
5.46
5.46
5.46
5.46
5.46
5.46
5.46
5.45
5.45
5.45
5.45
5.45
5.45
5.45
5.45
5.45
5.45
5.45
5.44
5.44
5.44
5.44
5.44
5.44
5.43
5.43
5.43
5.43
5.43
5.43
5.43
5.42
5.42
5.41
5.4
5.4
5.39
5.39
5.39
5.39
5.38
5.38
5.38
5.38
5.38
5.37
5.37
5.37
5.36
5.35
5.35
5.35
5.35
5.35
5.34
5.34
5.34
5.33
5.33
5.33
5.33
5.33
5.33
5.33
5.33
5.33
5.33
5.33
5.33
5.33
5.33
5.32
5.31
5.31
5.31
5.31
5.31
5.31
5.31
5.31
5.31
5.3
5.3
5.3
5.3
5.29
5.29
5.28
5.28
5.28
5.28
5.28
5.27
5.27
5.27
5.27
5.27
5.26
5.26
5.26
5.26
5.26
5.26
5.26
5.25
5.25
5.25
5.25
5.24
5.24
5.24
5.23
5.23
5.22
5.22
5.22
5.22
5.21
5.21
5.21
5.21
5.21
5.21
5.21
5.21
5.21
5.21
5.21
5.21
5.21
5.2
5.2
5.2
5.2
5.19
5.19
5.19
5.19
5.18
5.18
5.18
5.18
5.18
5.18
5.17
5.17
5.17
5.16
5.16
5.15
5.15
5.14
5.13
5.13
5.13
5.13
5.12
5.12
5.12
5.12
5.12
5.12
5.12
5.11
5.11
5.1
5.1
5.1
5.1
5.1
5.1
5.1
5.1
5.1
5.09
5.09
5.09
5.09
5.09
5.09
5.08
5.08
5.08
5.08
5.08
5.08
5.08
5.08
5.08
5.08
5.08
5.07
5.07
5.07
5.07
5.06
5.05
5.05
5.05
5.05
5.05
5.05
5.04
5.04
5.03
5.03
5.03
5.03
5.02
5.01
5.01
5.01
5
5
4.99
4.98
4.98
4.98
4.98
4.98
4.98
4.98
4.98
4.98
4.98
4.97
4.97
4.97
4.97
4.97
4.97
4.97
4.97
4.96
4.96
4.96
4.96
4.96
4.96
4.96
4.96
4.96
4.96
4.95
4.95
4.95
4.95
4.95
4.95
4.94
4.93
4.93
4.92
4.92
4.91
4.9
4.89
4.89
4.89
4.87
4.87
4.87
4.87
4.87
4.86
4.85
4.84
4.84
4.84
4.84
4.84
4.84
4.84
4.84
4.84
4.84
4.84
4.84
4.84
4.84
4.84
4.84
4.84
4.84
4.84
4.83
4.83
4.83
4.82
4.82
4.82
4.81
4.81
4.8
4.79
4.79
4.79
4.78
4.78
4.78
4.78
4.77
4.77
4.76
4.76
4.76
4.75
4.75
4.75
4.75
4.74
4.74
4.74
4.74
4.74
4.74
4.74
4.73
4.73
4.73
4.73
4.73
4.73
4.73
4.73
4.72
4.72
4.72
4.72
4.72
4.72
4.72
4.71
4.71
4.71
4.71
4.71
4.71
4.7
4.7
4.69
4.69
4.69
4.68
4.68
4.68
4.67
4.67
4.66
4.66
4.64
4.63
4.63
4.63
4.63
4.63
4.63
4.63
4.63
4.63
4.63
4.62
4.62
4.62
4.62
4.61
4.61
4.61
4.61
4.61
4.6
4.6
4.6
4.6
4.59
4.59
4.59
4.59
[truncated: 1,124 more rows]
