# Supplementary material for: METTL3/MYCN cooperation drives neural crest differentiation and provides therapeutic vulnerability in neuroblastoma
Source: EMBO J. 2024 Nov 11;43(24):6310–35. doi: 10.1038/s44318-024-00299-8 (PMC11649786; doi:10.1038/s44318-024-00299-8)
Supplement: Supplementary file 9 — Source data Fig. 6 [file 44318_2024_299_MOESM9_ESM.zip › Figure 6/6C/Source data for Figure 6C.xlsx]

## Sheet: 6C
Neurite length (μm)				PRPH intensity (AU)
DMSO	STM2457 10 μM			DMSO	STM2457 10 μM
0.1	102.981		Experiment 1 Rep 1	441.74	4620.67
0.5	36.829		Experiment 1 Rep 2	444.05	4051.19
0.6	45.135		Experiment 2 Rep 1	694.98	2784.52
0.01	68.529		Experiment 2 Rep 2	168.99	2758.03
0.6	31.029		Experiment 3	1047.6	2046.5
0.4	65.127
0.5	45.665
0.7	92.214
0.6	86.923
0.8	50.008
1	120.156
1	87.681
4	95.091
5	87.539
5	115.763
2	126.834
0.01	84.416
1	67.274
	79.223
	68.745
	45.584
	67.458
	128.028
	91.084
	124.387
	100.021
	99.357
	104.499
