# Supplementary material for: METTL3/MYCN cooperation drives neural crest differentiation and provides therapeutic vulnerability in neuroblastoma
Source: EMBO J. 2024 Nov 11;43(24):6310–35. doi: 10.1038/s44318-024-00299-8 (PMC11649786; doi:10.1038/s44318-024-00299-8)
Supplement: Supplementary file 9 — Source data Fig. 6 [file 44318_2024_299_MOESM9_ESM.zip › Figure 6/6D/Source data for Figure 6D.xlsx]

## Sheet: 6D
Neurite length (μm)
DMSO+RA	STM2457+RA
3.46	18.04
2.82	19.66
3.61	15.62
4.33	48.98
9.3	23.8
6.95	26.2
1.68	29.13
7.87	58.19
5.24	33.18
3.24	21.06
7.39	9.33
5.32	32.18
5.85	36.14
6.02	27.96
4.15	19.94
4.89	16.73
3.33	24.85
4.52	21.07
5.65	41.97
7.3	29.36
7.67	15.33
4.06	14.89
5.22	28.27
5.83	18.92
6.71	13.94
2.71	22.4
5.08	21.23
3.8	16.22
2.59	16.74
2.38	16.64
	27.67
	16.29
	18.98
	24
	27
	31.48
	31.16
	25.23
	30.67
	46.81
	49.96
	18.7
	24.56
	20.94
	13.56
	16.69
	29.54
	14.96
	26.91
	42.33
	34.29
	25.45
	25.79
	27.58
	18.13
	8.44
	18.23
	25.04
	24.1
