# Supplementary material for: METTL3/MYCN cooperation drives neural crest differentiation and provides therapeutic vulnerability in neuroblastoma
Source: EMBO J. 2024 Nov 11;43(24):6310–35. doi: 10.1038/s44318-024-00299-8 (PMC11649786; doi:10.1038/s44318-024-00299-8)
Supplement: Supplementary file 9 — Source data Fig. 6 [file 44318_2024_299_MOESM9_ESM.zip › Figure 6/6E/Source data for Figure 6E.xlsx]

## Sheet: 6E
RPA32/DAPI intensity (AU)			H2AX/DAPI intensity (AU)
DMSO	STM2457 10 μM		DMSO	STM2457 10 μM
3.18	4.16		3.99	6.97
3.04	4.1		3.88	5.98
3.01	4.03		3.76	5.95
2.98	3.97		3.72	5.81
2.97	3.73		3.72	5.8
2.63	3.67		3.6	5.77
2.6	3.52		3.59	5.75
2.54	3.49		3.54	5.7
2.33	3.4		3.47	5.56
2.31	3.39		3.41	5.47
2.24	3.38		3.39	5.35
2.22	3.37		3.36	5.3
2.19	3.36		3.35	5.2
2.12	3.24		3.34	5.17
2.09	3.13		3.31	5.15
1.98	3.12		3.2	5.13
1.97	3.03		3.18	5.06
1.96	2.99		3.17	5.02
1.93	2.95		3.16	4.76
1.92	2.86		3.15	4.68
1.89	2.83		3.15	4.64
1.88	2.81		3.14	4.49
1.82	2.77		3.12	4.45
1.81	2.76		3.05	4.44
1.8	2.75		3.05	4.44
1.76	2.72		3.01	4.37
1.74	2.62		2.98	4.37
1.71	2.61		2.95	4.29
1.68	2.58		2.95	4.21
1.66	2.56		2.95	4.15
1.64	2.55		2.93	4.07
1.61	2.53		2.91	4.06
1.6	2.52		2.89	4.03
1.59	2.51		2.89	4.03
1.58	2.49		2.82	4.03
1.57	2.47		2.78	3.98
1.55	2.39		2.78	3.98
1.51	2.36		2.76	3.95
1.45	2.35		2.73	3.95
1.43	2.34		2.71	3.95
1.42	2.33		2.7	3.94
1.39	2.32		2.7	3.9
1.38	2.26		2.61	3.89
1.37	2.25		2.61	3.89
1.35	2.23		2.6	3.88
1.33	2.22		2.57	3.86
1.32	2.18		2.57	3.85
1.31	2.17		2.51	3.83
1.3	2.16		2.5	3.82
1.28	2.14		2.48	3.82
1.27	2.13		2.46	3.74
1.25	2.11		2.44	3.74
1.23	2.09		2.44	3.69
1.22	2.06		2.43	3.67
1.21	2.05		2.41	3.65
1.19	2.04		2.41	3.65
1.16	2.03		2.4	3.63
1.15	2.02		2.38	3.62
1.14	2.01		2.37	3.62
1.11	2		2.37	3.56
1.08	1.98		2.35	3.54
1.07	1.96		2.34	3.53
1.03	1.95		2.31	3.52
1.02	1.94		2.29	3.52
1.01	1.93		2.28	3.51
1	1.92		2.26	3.5
0.99	1.89		2.26	3.44
0.98	1.88		2.22	3.44
0.97	1.87		2.22	3.35
0.95	1.86		2.21	3.3
0.93	1.85		2.19	3.3
0.9	1.84		2.18	3.29
0.89	1.82		2.17	3.28
0.88	1.81		2.16	3.28
0.87	1.8		2.15	3.28
0.83	1.79		2.13	3.25
0.82	1.77		2.12	3.25
0.79	1.75		2.12	3.23
0.77	1.74		2.11	3.23
0.76	1.73		2.11	3.2
0.75	1.72		2.1	3.19
0.71	1.71		2.08	3.17
0.7	1.7		2.06	3.16
0.68	1.69		2.05	3.15
0.67	1.68		2.05	3.15
0.66	1.67		2.04	3.13
0.65	1.66		2.03	3.12
0.63	1.65		2.01	3.1
0.62	1.64		1.99	3.1
0.59	1.63		1.97	3.09
0.55	1.62		1.97	3.07
0.52	1.61		1.97	3.07
0.51	1.6		1.97	3.04
	1.59		1.96	3.03
	1.58		1.95	3.02
	1.57		1.95	3.01
	1.56		1.95	3
	1.54		1.94	3
	1.53		1.94	3
	1.52		1.93	3
	1.51		1.92	2.97
	1.5		1.9	2.97
	1.49		1.9	2.95
	1.48		1.9	2.92
	1.47		1.89	2.89
	1.46		1.89	2.89
	1.45		1.89	2.87
	1.44		1.89	2.87
	1.43		1.89	2.85
	1.42		1.88	2.85
	1.41		1.88	2.85
	1.4		1.88	2.81
	1.39		1.87	2.78
	1.38		1.86	2.74
	1.37		1.86	2.73
	1.36		1.86	2.71
	1.35		1.86	2.7
	1.34		1.85	2.69
	1.32		1.85	2.68
	1.31		1.84	2.68
	1.3		1.83	2.65
	1.29		1.81	2.64
	1.28		1.81	2.61
	1.27		1.81	2.61
	1.26		1.79	2.59
	1.25		1.79	2.58
	1.24		1.78	2.58
	1.23		1.77	2.58
	1.22		1.76	2.58
	1.21		1.75	2.57
	1.2		1.75	2.56
	1.19		1.73	2.56
	1.18		1.71	2.54
	1.17		1.71	2.53
	1.16		1.69	2.52
	1.15		1.69	2.5
	1.14		1.69	2.48
	1.13		1.67	2.48
	1.12		1.66	2.47
	1.11		1.66	2.46
	1.1		1.65	2.45
	1.09		1.65	2.45
	1.08		1.63	2.45
	1.06		1.61	2.44
	1.05		1.61	2.43
	1.04		1.61	2.42
	1.03		1.61	2.41
	1.02		1.6	2.41
	1.01		1.6	2.4
	1		1.59	2.4
	0.99		1.58	2.38
	0.98		1.56	2.38
	0.95		1.56	2.37
	0.94		1.52	2.37
	0.93		1.52	2.36
	0.92		1.51	2.35
	0.91		1.51	2.34
	0.9		1.51	2.31
	0.89		1.51	2.31
	0.88		1.49	2.3
	0.87		1.48	2.29
	0.85		1.48	2.28
	0.84		1.48	2.25
	0.81		1.47	2.25
	0.8		1.47	2.23
	0.77		1.47	2.21
	0.7		1.46	2.2
	0.62		1.46	2.19
			1.45	2.18
			1.44	2.18
			1.43	2.17
			1.43	2.16
			1.42	2.16
			1.42	2.15
			1.41	2.15
			1.41	2.14
			1.4	2.13
			1.4	2.12
			1.39	2.1
			1.38	2.09
			1.38	2.09
			1.38	2.09
			1.38	2.07
			1.38	2.05
			1.38	2.04
			1.37	2.04
			1.36	2.03
			1.36	2.01
			1.35	2.01
			1.34	1.98
			1.33	1.97
			1.32	1.97
			1.32	1.96
			1.32	1.93
			1.31	1.92
			1.31	1.92
			1.31	1.91
			1.31	1.91
			1.3	1.91
			1.3	1.89
			1.29	1.88
			1.28	1.88
			1.28	1.87
			1.28	1.83
			1.27	1.82
			1.26	1.82
			1.26	1.8
			1.26	1.8
			1.24	1.8
			1.22	1.79
			1.22	1.78
			1.21	1.77
			1.21	1.75
			1.21	1.74
			1.2	1.72
			1.2	1.71
			1.19	1.71
			1.18	1.7
			1.18	1.69
			1.18	1.69
			1.18	1.68
			1.18	1.68
			1.16	1.65
			1.15	1.65
			1.15	1.64
			1.15	1.64
			1.14	1.6
			1.13	1.6
			1.12	1.59
			1.1	1.59
			1.07	1.58
			1.07	1.58
			1.06	1.57
			1.05	1.56
			1.04	1.52
			1.01	1.48
			1.01	1.46
			1	1.45
			0.99	1.41
			0.99	1.41
			0.96	1.39
			0.94	1.38
			0.93	1.37
			0.93	1.36
			0.93	1.31
			0.93	1.31
			0.9	1.28
			0.89	1.25
			0.86	1.25
			0.85	1.24
			0.82	1.24
			0.77	1.23
				1.22
				1.21
				1.21
				1.2
				1.18
				1.17
				1.1
				1.1
				1.07
				1.07
				1.06
				1.04
				1.04
				1.04
				1.01
				1
				0.98
				0.97
				0.96
				0.93
				0.91
				0.9
				0.9
				0.89
				0.85
				0.84
