# Supplementary material for: METTL3/MYCN cooperation drives neural crest differentiation and provides therapeutic vulnerability in neuroblastoma
Source: EMBO J. 2024 Nov 11;43(24):6310–35. doi: 10.1038/s44318-024-00299-8 (PMC11649786; doi:10.1038/s44318-024-00299-8)
Supplement: Supplementary file 9 — Source data Fig. 6 [file 44318_2024_299_MOESM9_ESM.zip › Figure 6/6F/Source data for Figure 6F.xlsx]

## Sheet: 6F
RPA32/DAPI intensity (AU)
TetO shCtrl	TetO shM3-1
23.7	45.4
23.3	44.8
23.2	42.8
23.2	41.9
22.9	41.9
22	41.3
22	41.1
21.9	40.8
21.9	40.8
21.6	40.8
21.3	40.5
21.2	40.1
20.5	39.7
20.5	39.7
19.9	39.6
19.6	39.6
19.6	39.4
19.6	39.1
19.6	39
19.6	38
19.6	37
19.6	36.6
19.5	36.1
19.4	36.1
18.9	35.8
18.7	35.6
18.6	35.1
18.6	34.7
18.6	34.7
18.3	34.7
18.3	34.2
17.7	34
17	33.9
16.4	33.6
16.3	33
16.3	33
16.2	33
16.2	32.5
16.2	32.3
16.1	32.1
15.9	31.9
15.7	31.9
15.7	31.9
15.7	31.9
15.6	31.6
15.6	31.3
15.5	31.3
15.5	31.2
15.1	31.2
15	31.2
15	30.8
15	30.8
15	30.4
15	30.3
14.8	30.2
14.7	30.1
14.6	28.6
14.6	28.6
14.5	28.5
14.4	28.4
14.3	28.1
14.2	27.8
14.2	27.6
14.2	27.6
14.1	27.6
13.9	27.6
13.8	27.6
13.8	27.6
13.7	27.6
13.7	27.6
13.6	27.3
13.6	27.2
13.6	27
13.5	27
13.5	26.8
13.4	26.8
13.4	26.8
13.4	26.2
13.4	26.1
13.4	26
13.4	26
13.4	26
13.4	26
13.4	25.8
13.2	25.8
13.2	25.7
13.1	25.7
13.1	25.6
13.1	25.6
13.1	25.5
13	25.5
13	25.3
13	25.3
12.9	25.1
12.9	25.1
12.8	25.1
12.8	25.1
12.8	25.1
12.8	24.7
12.8	24.7
12.8	24.7
12.8	24.7
12.8	24.7
12.8	24.7
12.7	24.7
12.7	24.7
12.6	24.7
12.6	24.6
12.5	24.6
12.5	24.6
12.5	24.6
12.5	24.6
12.4	24.6
12.4	24.6
12.3	24.5
12.3	24.5
12.3	24.4
12.1	24.4
12.1	24.3
12.1	24.3
12.1	24.1
12.1	24.1
12.1	24.1
12.1	24
12.1	23.9
12.1	23.8
12	23.8
12	23.8
11.9	23.8
11.9	23.7
11.9	23.6
11.8	23.5
11.6	23.5
11.6	23.5
11.6	23.5
11.6	23.5
11.6	23.4
11.6	23.3
11.4	23.3
11.4	23.2
11.4	23.2
11.3	23.2
11.3	22.9
11.3	22.9
11.3	22.7
11.3	22.7
11.2	22.7
11.1	22.7
11.1	22.5
11.1	22.3
11.1	22.3
11.1	22.3
11.1	22
11.1	22
11	21.8
11	21.8
11	21.8
11	21.8
11	21.8
10.9	21.7
10.9	21.6
10.9	21.6
10.8	21.5
10.8	21.5
10.8	21.5
10.8	21.5
10.8	21.4
10.7	21.3
10.7	21.3
10.6	21.3
10.6	21.3
10.6	21.2
10.6	21.1
10.6	21.1
10.6	21
10.6	21
10.6	20.9
10.6	20.9
10.6	20.9
10.6	20.9
10.6	20.9
10.6	20.9
10.6	20.9
10.5	20.8
10.5	20.8
10.5	20.8
10.5	20.8
10.4	20.8
10.4	20.7
10.4	20.7
10.4	20.6
10.4	20.4
10.4	20.4
10.4	20.4
10.4	20.4
10.4	20.4
10.4	20.4
10.3	20.3
10.3	20.2
10.3	20.1
10.2	20
10.2	20
10.2	20
10.2	19.9
10.2	19.9
10.2	19.9
10.2	19.9
10.2	19.9
10.1	19.9
10	19.8
10	19.8
10	19.8
10	19.8
10	19.8
9.9	19.6
9.9	19.6
9.9	19.6
9.9	19.5
9.9	19.5
9.9	19.5
9.9	19.5
9.8	19.5
9.8	19.5
9.8	19.5
9.8	19.5
9.8	19.5
9.8	19.5
9.8	19.5
9.7	19.4
9.7	19.4
9.7	19.3
9.6	19.3
9.6	19.3
9.6	19.3
9.5	19.3
9.5	19.2
9.5	19.2
9.5	19.2
9.5	19.2
9.5	19.1
9.4	19.1
9.4	19.1
9.4	19.1
9.4	19
9.4	19
9.4	18.9
9.4	18.9
9.4	18.9
9.4	18.8
9.4	18.8
9.4	18.8
9.4	18.8
9.4	18.8
9.4	18.8
9.3	18.8
9.2	18.8
9.2	18.8
9.1	18.7
9.1	18.7
9.1	18.7
9.1	18.7
9.1	18.6
9.1	18.5
9	18.5
9	18.5
9	18.4
9	18.4
9	18.4
9	18.4
9	18.4
9	18.4
9	18.3
8.9	18.3
8.9	18.3
8.9	18.3
8.9	18.2
8.9	18.2
8.9	18.2
8.9	18.1
8.9	18.1
8.9	18.1
8.9	18.1
8.9	18.1
8.8	18.1
8.8	18.1
8.8	18
8.8	18
8.8	18
8.8	17.9
8.8	17.9
8.8	17.9
8.8	17.8
8.8	17.8
8.8	17.8
8.8	17.8
8.8	17.7
8.8	17.7
8.8	17.6
8.8	17.5
8.8	17.5
8.8	17.4
8.7	17.4
8.7	17.4
8.7	17.4
8.7	17.4
8.6	17.4
8.6	17.4
8.6	17.3
8.6	17.2
8.6	17.1
8.6	17.1
8.5	17
8.5	17
8.5	17
8.5	17
8.5	17
8.5	16.9
8.5	16.9
8.5	16.9
8.5	16.8
8.5	16.8
8.5	16.8
8.5	16.8
8.5	16.7
8.5	16.7
8.4	16.7
8.4	16.7
8.4	16.7
8.4	16.6
8.4	16.6
8.4	16.6
8.4	16.6
8.4	16.6
8.4	16.6
8.4	16.6
8.4	16.5
8.4	16.5
8.4	16.5
8.3	16.4
8.3	16.4
8.2	16.3
8.2	16.3
8.2	16.2
8.2	16.2
8.2	16.2
8.2	16.2
8.2	16.2
8.2	16.2
8.2	16.2
8.1	16.2
8.1	16.2
8.1	16.2
8.1	16.2
8.1	16.1
8.1	16.1
8.1	16.1
8.1	16
8	16
8	15.9
8	15.9
8	15.9
8	15.9
8	15.9
8	15.9
8	15.8
8	15.8
8	15.8
8	15.8
8	15.8
8	15.7
8	15.7
7.9	15.6
7.9	15.6
7.9	15.6
7.9	15.6
7.9	15.6
7.9	15.6
7.9	15.6
7.9	15.6
7.8	15.5
7.8	15.5
7.8	15.5
7.8	15.5
7.8	15.5
7.8	15.5
7.8	15.5
7.8	15.5
7.8	15.4
7.8	15.4
7.7	15.4
7.7	15.4
7.7	15.4
7.7	15.3
7.7	15.3
7.7	15.3
7.7	15.2
7.7	15.2
7.7	15.2
7.7	15.2
7.7	15.1
7.7	15.1
7.7	15.1
7.7	15.1
7.7	15.1
7.7	15.1
7.6	15.1
7.6	15.1
7.6	15
7.6	15
7.6	15
7.6	15
7.6	14.9
7.6	14.9
7.6	14.9
7.5	14.9
7.5	14.9
7.5	14.9
7.5	14.9
7.5	14.9
7.5	14.8
7.5	14.8
7.5	14.8
7.5	14.8
7.5	14.8
7.4	14.7
7.4	14.7
7.4	14.7
7.4	14.7
7.4	14.7
7.4	14.7
7.4	14.7
7.4	14.7
7.4	14.7
7.4	14.7
7.3	14.6
7.3	14.6
7.3	14.6
7.3	14.5
7.3	14.5
7.3	14.4
7.3	14.4
7.3	14.4
7.3	14.4
7.3	14.3
7.3	14.3
7.3	14.3
7.3	14.3
7.3	14.2
7.2	14.2
7.2	14.2
7.2	14.2
7.2	14.2
7.2	14.2
7.2	14.2
7.2	14.2
7.2	14.2
7.2	14.2
7.2	14.2
7.2	14.2
7.2	14.1
7.2	14.1
7.1	14.1
7.1	14.1
7.1	14.1
7.1	14
7.1	14
7.1	14
7.1	14
7.1	14
7.1	13.9
7.1	13.9
7	13.9
7	13.9
7	13.9
7	13.8
7	13.8
7	13.8
7	13.8
7	13.8
7	13.8
7	13.8
6.9	13.8
6.9	13.8
6.9	13.7
6.9	13.7
6.9	13.7
6.9	13.7
6.9	13.6
6.9	13.6
6.9	13.6
6.9	13.5
6.9	13.5
6.9	13.4
6.9	13.4
6.9	13.4
6.9	13.4
6.9	13.4
6.9	13.3
6.9	13.2
6.9	13.2
6.9	13.2
6.9	13.2
6.8	13.2
6.8	13.2
6.8	13.2
6.8	13.1
6.8	13.1
6.8	13.1
6.8	13.1
6.8	13.1
6.7	13.1
6.7	13.1
6.7	13.1
6.7	13.1
6.7	13.1
6.7	13
6.7	13
6.7	13
6.7	13
6.7	13
6.7	13
6.7	13
6.7	13
6.7	13
6.6	13
6.6	12.9
6.6	12.9
6.6	12.9
6.6	12.9
6.6	12.8
6.6	12.8
6.6	12.8
6.6	12.8
6.6	12.8
6.6	12.8
6.5	12.8
6.5	12.7
6.5	12.7
6.5	12.7
6.5	12.7
6.5	12.7
6.5	12.7
6.5	12.7
6.5	12.7
6.5	12.6
6.5	12.6
6.5	12.6
6.5	12.6
6.5	12.6
6.5	12.6
6.5	12.6
6.4	12.6
6.4	12.6
6.4	12.6
6.4	12.6
6.4	12.5
6.3	12.5
6.3	12.5
6.3	12.5
6.3	12.5
6.3	12.4
6.3	12.4
6.3	12.4
6.3	12.4
6.3	12.4
6.3	12.4
6.2	12.4
6.2	12.3
6.2	12.3
6.2	12.3
6.2	12.3
6.1	12.3
6.1	12.2
6.1	12.2
6.1	12.2
6	12.2
6	12.1
6	12.1
6	12.1
6	12.1
6	12
5.9	12
5.9	12
5.9	12
5.9	12
5.9	12
5.9	12
5.9	12
5.9	12
5.9	12
5.9	11.9
5.9	11.9
5.8	11.9
5.8	11.9
5.8	11.9
5.8	11.9
5.8	11.8
5.8	11.8
5.8	11.8
5.8	11.8
5.8	11.7
5.8	11.7
5.7	11.7
5.7	11.7
5.7	11.6
5.7	11.6
5.7	11.6
5.7	11.6
5.7	11.6
5.7	11.6
5.7	11.6
5.7	11.5
5.7	11.5
5.7	11.5
5.7	11.5
5.7	11.5
5.6	11.5
5.6	11.5
5.6	11.5
5.6	11.5
5.6	11.5
5.6	11.5
5.6	11.5
5.6	11.4
5.5	11.4
5.5	11.4
5.5	11.3
5.5	11.3
5.5	11.3
5.5	11.2
5.4	11.2
5.4	11.2
5.4	11.2
5.4	11.2
5.4	11.2
5.4	11.2
5.4	11.2
5.4	11.2
5.4	11.1
5.3	11.1
5.3	11.1
5.3	11.1
5.3	11.1
5.3	11.1
5.3	11.1
5.3	11.1
5.3	11.1
5.2	11
5.2	11
5.2	11
5.2	11
5.2	11
5.2	11
5.2	11
5.2	11
5.2	11
5.2	10.9
5.1	10.9
5.1	10.9
5.1	10.9
5.1	10.9
5.1	10.7
5.1	10.7
5.1	10.7
5.1	10.7
5.1	10.7
5	10.6
5	10.6
5	10.6
5	10.6
5	10.5
5	10.5
5	10.5
5	10.4
5	10.4
5	10.4
5	10.4
4.9	10.4
4.9	10.4
4.9	10.4
4.9	10.4
4.9	10.3
4.9	10.3
4.9	10.3
4.9	10.3
4.8	10.3
4.8	10.3
4.8	10.2
4.8	10.2
4.8	10.2
4.7	10.2
4.7	10.2
4.7	10.2
4.7	10.2
4.7	10.2
4.7	10.2
4.7	10.2
4.7	10.2
4.7	10.2
4.7	10.2
4.7	10.1
4.7	10.1
4.7	10.1
4.6	10.1
4.6	10.1
4.6	10
4.6	10
4.6	10
4.6	10
4.6	10
4.6	10
4.6	9.9
4.6	9.9
4.6	9.9
4.6	9.9
4.6	9.8
4.5	9.8
4.5	9.8
4.5	9.8
4.5	9.8
4.5	9.8
4.5	9.8
4.5	9.8
4.4	9.8
4.4	9.8
4.4	9.8
4.4	9.7
4.3	9.7
4.3	9.7
4.3	9.7
4.3	9.7
4.3	9.7
4.3	9.7
4.3	9.7
4.3	9.6
4.3	9.6
4.2	9.6
4.2	9.6
4.2	9.6
4.2	9.6
4.2	9.6
4.1	9.6
4.1	9.6
4.1	9.5
4.1	9.5
4.1	9.5
4	9.5
4	9.5
4	9.4
3.9	9.4
3.9	9.4
3.9	9.4
3.9	9.4
3.8	9.4
3.8	9.4
3.8	9.3
3.8	9.3
3.8	9.3
3.7	9.3
3.7	9.3
3.7	9.3
3.7	9.2
3.7	9.2
3.7	9.2
3.7	9.2
3.7	9.2
3.6	9.2
3.6	9.2
3.6	9.1
3.6	9.1
3.6	9.1
3.5	9.1
3.5	9.1
3.5	9.1
3.5	9.1
3.5	9
3.5	9
3.4	9
3.4	9
3.4	9
3.4	9
3.3	9
3.3	9
3.3	9
3.3	9
3.3	9
3.2	9
3.2	9
3.2	9
3.1	9
3	8.9
3	8.9
2.9	8.9
2.9	8.9
2.9	8.9
2.9	8.8
2.9	8.8
2.9	8.7
2.8	8.7
2.8	8.7
2.8	8.7
2.7	8.7
2.7	8.7
2.7	8.7
	8.7
	8.7
	8.7
	8.7
	8.7
	8.6
	8.6
	8.6
	8.6
	8.6
	8.6
	8.6
	8.6
	8.5
	8.5
	8.5
	8.5
	8.5
	8.5
	8.5
	8.5
	8.4
	8.4
	8.4
	8.4
	8.4
	8.3
	8.3
	8.3
	8.3
	8.2
	8.2
	8.2
	8.2
	8.1
	8
	8
	8
	8
	8
	8
	8
	8
	8
	7.9
	7.9
	7.8
	7.8
	7.8
	7.7
	7.7
	7.7
	7.6
	7.6
	7.6
	7.6
	7.6
	7.5
	7.5
	7.4
	7.4
	7.4
	7.4
	7.4
	7.3
	7.3
	7.3
	7.2
	7.2
	7.2
	7.2
	7.2
	7.2
	7.2
	7.1
	7.1
	7.1
	7
	7
	7
	7
	6.9
	6.9
	6.9
	6.9
	6.8
	6.8
	6.8
	6.8
	6.8
	6.8
	6.8
	6.8
	6.7
	6.7
	6.7
	6.7
	6.7
	6.7
	6.7
	6.6
	6.6
	6.6
	6.6
	6.6
	6.5
	6.5
	6.5
	6.5
	6.5
	6.4
	6.4
	6.4
	6.4
	6.4
	6.3
	6.3
	6.3
	6.3
	6.2
	6.2
	6.1
	6.1
	6.1
	6.1
	6.1
	6
	6
	5.9
	5.9
	5.9
	5.9
	5.9
	5.8
	5.8
	5.8
	5.8
	5.8
	5.7
	5.7
	5.3
	5.2
	5
	4.9
	4.8
	4.8
	4.8
	4.7
	4.7
	4.7
	4.7
	4.6
	4.5
	4.3
	4.2
	4.2
	4
	3.9
	3.8
