# Supplementary material for: METTL3/MYCN cooperation drives neural crest differentiation and provides therapeutic vulnerability in neuroblastoma
Source: EMBO J. 2024 Nov 11;43(24):6310–35. doi: 10.1038/s44318-024-00299-8 (PMC11649786; doi:10.1038/s44318-024-00299-8)
Supplement: Supplementary file 9 — Source data Fig. 6 [file 44318_2024_299_MOESM9_ESM.zip › Figure 6/6G/Source data for Figure 6G.xlsx]

## Sheet: 6G
RPA32/DAPI intensity (AU)						Relative cell viability
DMSO	STM2457 10 μM	Doxorubicin 1 μM	Combination			DMSO	STM2457 10 μM	Doxorubicin 1 μM	Combination
4.2149	12.7222	736	998.163		Experiment 1 Rep 1	100	85	61.5	10
4.2149	12.7222	728	993.107		Experiment 1 Rep 2	100	92	55.5	11
4.2149	12.7222	724	988.893		Experiment 2 Rep 1	100	80	56	10
4.2149	12.7222	723	986.787		Experiment 2 Rep 2	100	77	51	10
4.2149	12.7222	709	983.837		Experiment 3	100	75	44.5	10
4.2149	12.7222	709	976.675
4.2149	12.7222	708	969.933
4.2149	12.7222	700	965.72
4.2149	12.7222	700	950.973
4.2149	12.7222	698	948.444
4.2149	12.7222	698	945.916
4.2149	12.7222	690	944.652
4.2149	12.2329	686	942.967
4.2149	12.2329	682	941.703
4.2149	12.2329	682	940.018
4.2149	12.2329	681	939.596
4.2149	12.2329	679	932.012
4.2149	12.2329	673	915.158
4.2149	12.2329	671	910.945
4.2149	12.2329	670	909.681
4.2149	12.2329	667	908.838
4.2149	12.2329	661	900.411
4.2149	11.7436	657	897.883
4.2149	11.7436	650	897.462
4.2149	11.7436	647	887.35
4.2149	11.7436	642	887.35
4.2149	11.7436	641	885.243
4.2149	11.7436	640	880.187
3.688	11.7436	633	875.131
3.688	11.7436	628	857.434
3.688	11.7436	627	856.592
3.688	11.7436	625	855.749
3.688	11.7436	620	851.114
3.688	11.7436	620	845.215
3.688	11.7436	615	843.53
3.688	11.2543	611	841.002
3.688	11.2543	610	839.317
3.688	11.2543	610	839.317
3.688	11.2543	606	838.474
3.688	11.2543	598	835.103
3.688	11.2543	598	834.26
3.688	11.2543	596	833.839
3.688	11.2543	590	822.041
3.688	11.2543	590	819.092
3.688	10.7649	588	816.564
3.688	10.7649	585	814.036
3.688	10.7649	582	810.244
3.688	10.7649	580	804.766
3.688	10.7649	580	801.817
3.688	10.7649	576	801.396
3.688	10.7649	574	798.868
3.688	10.7649	572	798.025
3.688	10.7649	571	797.182
3.688	10.2756	571.049	795.075
3.688	10.2756	571	791.283
3.688	10.2756	567	789.177
3.688	10.2756	567	788.334
3.688	10.2756	566	786.649
3.688	10.2756	562	786.227
3.688	10.2756	560	784.12
3.688	10.2756	560	773.587
3.688	9.7863	555	772.744
3.688	9.7863	553	767.267
3.688	9.7863	553	766.003
3.688	9.7863	552	765.581
3.688	9.7863	552	757.997
3.688	9.7863	551	747.042
3.688	9.297	549	739.879
3.688	9.297	549	739.458
3.1612	9.297	547	739.458
3.1612	9.297	546	739.037
3.1612	9.297	544	733.559
3.1612	9.297	541	729.346
3.1612	8.8077	541	728.503
3.1612	8.8077	540	728.503
3.1612	8.8077	536	728.082
3.1612	8.8077	535	725.975
3.1612	8.8077	534	724.29
3.1612	8.8077	532	722.604
3.1612	8.8077	532	718.812
3.1612	8.8077	530	717.127
3.1612	8.8077	529	715.02
3.1612	8.8077	525	714.599
3.1612	8.8077	522	712.492
3.1612	8.8077	521	711.649
3.1612	8.8077	519	709.543
3.1612	8.8077	518	708.279
3.1612	8.8077	517	707.015
3.1612	8.8077	517	706.172
3.1612	8.8077	517	705.751
3.1612	8.8077	517	701.116
3.1612	8.3184	516	696.481
3.1612	8.3184	512	695.638
3.1612	8.3184	511	693.11
3.1612	8.3184	511	689.318
3.1612	8.3184	510	687.633
3.1612	8.3184	510	685.947
3.1612	8.3184	509	684.683
3.1612	8.3184	507	684.262
3.1612	8.3184	503	683.841
3.1612	8.3184	501	682.998
3.1612	8.3184	500	681.734
3.1612	8.3184	498	681.313
3.1612	8.3184	497	679.627
3.1612	8.3184	497	679.206
3.1612	7.829	497	678.785
3.1612	7.829	496	677.942
3.1612	7.829	491	675.835
3.1612	7.829	491	672.464
3.1612	7.829	491	671.2
3.1612	7.829	490	671.2
3.1612	7.829	489	664.459
3.1612	7.829	489	658.981
3.1612	7.829	487	658.56
3.1612	7.829	487	658.139
3.1612	7.829	486	657.296
3.1612	7.829	485	653.925
3.1612	7.829	485	649.291
3.1612	7.829	484	649.291
3.1612	7.3397	484	648.026
3.1612	7.3397	482	647.184
3.1612	7.3397	482	646.762
2.6343	7.3397	481	646.762
2.6343	7.3397	481	645.498
2.6343	7.3397	477	645.498
2.6343	7.3397	475	645.077
2.6343	7.3397	475	645.077
2.6343	7.3397	474	644.656
2.6343	7.3397	472	640.864
2.6343	7.3397	470	639.178
2.6343	7.3397	469	637.493
2.6343	7.3397	469	637.072
2.6343	7.3397	467	633.279
2.6343	7.3397	465	633.279
2.6343	7.3397	460	629.909
2.6343	7.3397	459	629.909
2.6343	7.3397	459	629.909
2.6343	7.3397	455	622.746
2.6343	7.3397	454	621.903
2.6343	6.8504	454	621.061
2.6343	6.8504	453	620.639
2.6343	6.8504	453	620.639
2.6343	6.8504	452	618.532
2.6343	6.8504	451	618.111
2.6343	6.8504	451	617.69
2.6343	6.8504	449	612.634
2.6343	6.8504	449	612.212
2.6343	6.8504	446	611.37
2.6343	6.8504	446	609.684
2.6343	6.8504	446	609.263
2.6343	6.8504	446	607.999
2.6343	6.8504	445	607.578
2.6343	6.8504	443	606.313
2.6343	6.8504	442	605.471
2.6343	6.8504	442	605.471
2.6343	6.3611	441	605.049
2.6343	6.3611	440	604.628
2.6343	6.3611	440	600.415
2.6343	6.3611	440	599.993
2.6343	6.3611	438	598.729
2.6343	6.3611	438	597.465
2.6343	6.3611	437	594.516
2.6343	6.3611	437	594.095
2.6343	6.3611	437	591.988
2.6343	6.3611	437	591.145
2.6343	6.3611	435	590.302
2.6343	6.3611	435	587.353
2.6343	6.3611	434	586.51
2.6343	6.3611	433	585.246
2.6343	6.3611	433	584.825
2.6343	6.3611	433	582.297
2.1074	6.3611	433	579.769
2.1074	6.3611	432	578.926
2.1074	6.3611	431	576.398
2.1074	6.3611	431	575.134
2.1074	5.8718	430	574.713
2.1074	5.8718	429	574.713
2.1074	5.8718	429	574.713
2.1074	5.8718	428	573.87
2.1074	5.8718	427	571.342
2.1074	5.8718	426	570.921
2.1074	5.8718	424	570.921
2.1074	5.8718	424	570.078
2.1074	5.8718	423	569.657
2.1074	5.8718	423	568.814
2.1074	5.3825	421	568.393
2.1074	5.3825	421	567.55
2.1074	5.3825	419	566.286
2.1074	5.3825	418	566.286
2.1074	5.3825	417	561.651
2.1074	5.3825	417	560.808
2.1074	5.3825	417	559.123
2.1074	5.3825	416	558.28
2.1074	5.3825	415	557.859
2.1074	5.3825	415	556.595
2.1074	5.3825	415	553.224
2.1074	5.3825	415	552.803
2.1074	5.3825	415	551.117
2.1074	5.3825	415	550.696
2.1074	5.3825	414	549.432
2.1074	5.3825	413	549.432
2.1074	5.3825	413	549.011
2.1074	5.3825	413	549.011
2.1074	5.3825	413	548.589
2.1074	5.3825	412	548.589
2.1074	5.3825	412	548.589
2.1074	5.3825	412	548.168
2.1074	5.3825	410	547.747
2.1074	5.3825	409	547.325
2.1074	5.3825	408	546.483
2.1074	5.3825	408	543.955
2.1074	5.3825	406	543.112
2.1074	5.3825	406	542.691
2.1074	5.3825	406	542.269
2.1074	5.3825	406	541.848
2.1074	5.3825	406	540.163
2.1074	4.8932	405	538.899
2.1074	4.8932	405	536.792
2.1074	4.8932	404	535.528
2.1074	4.8932	404	535.528
2.1074	4.8932	404	533.421
2.1074	4.8932	400	533
2.1074	4.8932	400	533
2.1074	4.8932	400	532.578
2.1074	4.8932	399	532.157
2.1074	4.8932	399	531.314
2.1074	4.8932	399	531.314
2.1074	4.8932	398	529.629
2.1074	4.8932	398	529.629
2.1074	4.8932	398	528.365
2.1074	4.8932	397	528.365
2.1074	4.8932	397	527.944
2.1074	4.8932	397	527.944
2.1074	4.8932	397	527.522
2.1074	4.8932	397	526.68
2.1074	4.8932	396	526.258
2.1074	4.8932	396	525.837
2.1074	4.8932	396	525.837
2.1074	4.8932	395	525.837
2.1074	4.8932	395	525.837
2.1074	4.8932	395	523.73
2.1074	4.8932	393	520.781
2.1074	4.4038	392	520.781
2.1074	4.4038	392	518.674
2.1074	4.4038	391	514.882
2.1074	4.4038	391	513.197
2.1074	4.4038	390	513.197
2.1074	4.4038	390	512.775
2.1074	4.4038	390	512.775
2.1074	4.4038	390	511.933
1.5806	4.4038	390	510.247
1.5806	4.4038	389	509.404
1.5806	4.4038	389	508.562
1.5806	4.4038	389	508.562
1.5806	4.4038	389	506.876
1.5806	4.4038	389	506.034
1.5806	4.4038	389	505.612
1.5806	4.4038	388	504.77
1.5806	4.4038	388	504.77
1.5806	4.4038	388	504.77
1.5806	4.4038	387	503.506
1.5806	4.4038	387	500.978
1.5806	4.4038	387	500.978
1.5806	4.4038	387	500.556
1.5806	4.4038	386	499.714
1.5806	4.4038	385	499.714
1.5806	4.4038	385	499.292
1.5806	4.4038	385	498.871
1.5806	4.4038	385	498.871
1.5806	4.4038	385	498.45
1.5806	4.4038	385	497.607
1.5806	4.4038	385	496.343
1.5806	3.9145	385	495.079
1.5806	3.9145	384	492.972
1.5806	3.9145	384	492.551
1.5806	3.9145	384	489.18
1.5806	3.9145	384	488.759
1.5806	3.9145	383	487.495
1.5806	3.9145	382	487.073
1.5806	3.9145	382	486.231
1.5806	3.9145	381	484.124
1.5806	3.9145	381	484.124
1.5806	3.9145	381	483.281
1.5806	3.9145	381	482.438
1.5806	3.9145	380	482.017
1.5806	3.9145	380	481.174
1.5806	3.9145	380	481.174
1.5806	3.9145	380	479.91
1.5806	3.9145	379	479.068
1.5806	3.9145	379	478.225
1.5806	3.9145	378	478.225
1.5806	3.9145	378	476.118
1.5806	3.9145	378	476.118
1.5806	3.9145	378	475.697
1.5806	3.9145	378	475.697
1.5806	3.9145	376	474.854
1.5806	3.9145	376	473.59
1.5806	3.9145	376	472.748
1.5806	3.9145	376	471.484
1.5806	3.9145	376	471.484
1.5806	3.4252	376	471.484
1.5806	3.4252	375	470.641
1.5806	3.4252	375	470.641
1.5806	3.4252	375	470.219
1.5806	3.4252	375	469.798
1.5806	3.4252	374	469.798
1.5806	3.4252	374	469.798
1.5806	3.4252	373	468.955
1.5806	3.4252	373	468.955
1.5806	3.4252	371	468.955
1.5806	3.4252	371	468.955
1.5806	3.4252	370	468.113
1.5806	3.4252	370	468.113
1.5806	3.4252	370	468.113
1.5806	3.4252	370	467.691
1.5806	3.4252	369	467.691
1.5806	3.4252	369	466.427
1.5806	3.4252	369	466.006
1.5806	3.4252	369	466.006
1.5806	3.4252	369	465.585
1.5806	3.4252	369	464.742
1.5806	3.4252	369	464.742
1.5806	3.4252	369	463.478
1.5806	3.4252	369	463.057
1.5806	3.4252	369	461.793
1.5806	3.4252	369	461.371
1.5806	3.4252	369	460.529
1.5806	3.4252	368	460.107
1.5806	3.4252	368	458.422
1.5806	3.4252	367	458.422
1.5806	3.4252	367	457.158
1.5806	3.4252	366	456.315
1.5806	3.4252	366	455.894
1.5806	3.4252	366	455.051
1.5806	3.4252	365	455.051
1.5806	3.4252	365	454.63
1.5806	3.4252	365	453.787
1.5806	3.4252	365	453.787
1.0537	2.9359	364	452.944
1.0537	2.9359	364	452.944
1.0537	2.9359	363	452.102
1.0537	2.9359	363	452.102
1.0537	2.9359	363	451.68
1.0537	2.9359	363	451.68
1.0537	2.9359	362	450.838
1.0537	2.9359	362	449.995
1.0537	2.9359	362	448.731
1.0537	2.9359	361	448.731
1.0537	2.9359	361	448.731
1.0537	2.9359	361	448.31
1.0537	2.9359	361	447.888
1.0537	2.9359	360	447.888
1.0537	2.9359	360	447.046
1.0537	2.9359	360	447.046
1.0537	2.9359	359	446.624
1.0537	2.9359	359	446.624
1.0537	2.9359	359	446.624
1.0537	2.9359	359	446.624
1.0537	2.9359	358	446.203
1.0537	2.9359	358	445.782
1.0537	2.9359	358	445.36
1.0537	2.9359	358	445.36
1.0537	2.9359	357	444.939
1.0537	2.9359	357	444.518
1.0537	2.9359	357	444.518
1.0537	2.9359	357	443.675
1.0537	2.9359	357	441.989
1.0537	2.9359	356	441.989
1.0537	2.9359	356	441.568
1.0537	2.9359	356	441.568
1.0537	2.9359	356	440.725
1.0537	2.9359	355	439.461
1.0537	2.9359	355	439.461
1.0537	2.9359	355	439.04
1.0537	2.9359	354	438.619
1.0537	2.9359	354	437.776
1.0537	2.9359	353	437.355
1.0537	2.9359	353	436.933
1.0537	2.9359	353	436.933
1.0537	2.9359	353	436.933
1.0537	2.9359	353	436.091
1.0537	2.9359	353	436.091
1.0537	2.9359	353	435.669
1.0537	2.9359	352	435.248
1.0537	2.9359	352	435.248
1.0537	2.9359	352	435.248
1.0537	2.9359	352	434.827
1.0537	2.9359	351	433.984
1.0537	2.9359	351	433.563
1.0537	2.4466	350	433.141
1.0537	2.4466	350	433.141
1.0537	2.4466	350	432.72
1.0537	2.4466	350	431.877
1.0537	2.4466	349	431.877
1.0537	2.4466	349	431.877
1.0537	2.4466	349	431.877
1.0537	2.4466	349	431.456
1.0537	2.4466	349	431.456
1.0537	2.4466	349	431.035
1.0537	2.4466	348	430.192
1.0537	2.4466	348	430.192
1.0537	2.4466	348	428.085
1.0537	2.4466	348	428.085
1.0537	2.4466	348	427.664
1.0537	2.4466	348	427.664
1.0537	2.4466	347	427.242
1.0537	2.4466	347	426.4
1.0537	2.4466	346	426.4
1.0537	2.4466	346	426.4
1.0537	2.4466	346	426.4
1.0537	2.4466	346	425.978
1.0537	2.4466	346	425.978
1.0537	2.4466	346	425.136
1.0537	2.4466	346	424.293
1.0537	2.4466	346	424.293
1.0537	2.4466	346	424.293
1.0537	2.4466	345	423.872
1.0537	2.4466	345	423.45
1.0537	2.4466	345	422.608
1.0537	2.4466	344	422.186
1.0537	2.4466	344	422.186
1.0537	2.4466	344	422.186
1.0537	2.4466	344	422.186
1.0537	2.4466	343	422.186
1.0537	2.4466	343	421.765
1.0537	2.4466	343	421.344
1.0537	2.4466	343	420.922
1.0537	2.4466	343	420.922
1.0537	2.4466	343	420.922
1.0537	2.4466	343	419.658
1.0537	2.4466	342	419.658
1.0537	2.4466	342	418.816
1.0537	2.4466	342	418.394
1.0537	2.4466	342	418.394
1.0537	2.4466	342	418.394
1.0537	1.9573	341	418.394
1.0537	1.9573	341	417.552
1.0537	1.9573	341	417.13
1.0537	1.9573	341	417.13
0.5269	1.9573	341	416.288
0.5269	1.9573	341	415.866
0.5269	1.9573	341	415.866
0.5269	1.9573	341	415.866
0.5269	1.9573	340	415.445
0.5269	1.9573	340	415.445
0.5269	1.9573	340	415.445
0.5269	1.9573	339	415.023
0.5269	1.9573	339	415.023
0.5269	1.9573	339	414.602
0.5269	1.9573	339	413.759
0.5269	1.9573	338	413.338
0.5269	1.9573	338	413.338
0.5269	1.9573	338	412.917
0.5269	1.9573	338	412.917
0.5269	1.9573	338	412.917
0.5269	1.9573	337	412.495
0.5269	1.9573	337	411.231
0.5269	1.9573	337	411.231
0.5269	1.9573	337	411.231
0.5269	1.9573	337	409.546
0.5269	1.9573	336	409.546
0.5269	1.9573	336	409.546
0.5269	1.9573	336	408.703
0.5269	1.9573	335	408.703
0.5269	1.9573	335	408.703
0.5269	1.9573	335	408.282
0.5269	1.9573	334	407.861
0.5269	1.9573	334	406.597
0.5269	1.9573	334	406.597
0.5269	1.9573	334	406.597
0.5269	1.9573	334	406.597
0.5269	1.9573	334	406.175
0.5269	1.9573	333	405.754
0.5269	1.9573	333	405.754
0.5269	1.9573	332	405.333
0.5269	1.9573	332	404.911
0.5269	1.9573	332	404.911
0.5269	1.9573	332	404.49
0.5269	1.9573	332	404.069
0.5269	1.9573	331	404.069
0.5269	1.9573	331	403.647
0.5269	1.9573	331	403.647
0.5269	1.9573	331	403.647
0.5269	1.9573	331	403.226
0.5269	1.9573	331	401.962
0.5269	1.9573	331	401.962
0.5269	1.9573	331	401.54
0.5269	1.9573	331	401.54
0.5269	1.9573	330	401.54
0.5269	1.9573	330	401.119
0.5269	1.9573	330	401.119
0.5269	1.9573	329	400.698
0.5269	1.9573	329	400.698
0.5269	1.9573	328	400.698
0.5269	1.9573	328	399.855
0.5269	1.9573	328	399.855
0.5269	1.9573	328	399.855
0.5269	1.4679	328	399.855
0.5269	1.4679	328	399.434
0.5269	1.4679	327	399.434
0.5269	1.4679	327	399.434
0.5269	1.4679	327	398.591
0.5269	1.4679	327	398.591
0.5269	1.4679	327	398.591
0.5269	1.4679	327	398.17
0.5269	1.4679	327	398.17
0.5269	1.4679	327	396.484
0.5269	1.4679	326	396.484
0.5269	1.4679	326	396.484
0.5269	1.4679	326	396.063
0.5269	1.4679	326	396.063
0.5269	1.4679	326	396.063
0.5269	1.4679	326	396.063
0.5269	1.4679	326	396.063
0.5269	1.4679	326	395.642
0.5269	1.4679	326	395.22
0.5269	1.4679	326	395.22
0.5269	1.4679	326	395.22
0.5269	1.4679	326	394.799
0.5269	1.4679	325	394.799
0.5269	1.4679	325	394.378
0.5269	1.4679	325	394.378
0.5269	1.4679	325	393.956
0.5269	1.4679	325	393.535
0.5269	1.4679	325	393.535
0.5269	1.4679	324	393.114
0.5269	1.4679	324	392.692
0.5269	1.4679	324	392.271
0.5269	1.4679	324	392.271
0.5269	1.4679	324	392.271
0.5269	1.4679	324	391.85
0.5269	1.4679	323	391.85
0.5269	1.4679	323	391.85
0.5269	1.4679	322	391.85
0.5269	1.4679	322	391.85
0.5269	1.4679	322	391.428
0.5269	1.4679	322	391.428
0.5269	1.4679	322	391.007
0.5269	1.4679	322	390.586
0.5269	1.4679	322	390.586
0.5269	1.4679	321	390.586
0.5269	1.4679	321	390.164
0.5269	1.4679	321	390.164
0.5269	1.4679	321	389.743
0.5269	1.4679	321	389.743
0.5269	1.4679	321	389.322
0.5269	1.4679	320	389.322
0.5269	1.4679	320	388.9
0.5269	1.4679	320	388.479
0.5269	1.4679	320	388.479
0.5269	0.9786	320	388.479
0.5269	0.9786	319	386.793
0.5269	0.9786	319	386.793
0.5269	0.9786	319	386.793
0.5269	0.9786	319	386.372
0.5269	0.9786	319	386.372
0.5269	0.9786	319	386.372
0.5269	0.9786	319	385.951
0.5269	0.9786	319	385.951
0.5269	0.9786	319	385.529
0.5269	0.9786	318	385.108
0.5269	0.9786	318	385.108
0.5269	0.9786	318	385.108
0.5269	0.9786	318	385.108
0.5269	0.9786	318	384.687
0.5269	0.9786	318	384.265
0.5269	0.9786	318	383.844
0.5269	0.9786	317	383.844
0.5269	0.9786	317	383.844
0.5269	0.9786	317	383.423
0.5269	0.9786	317	383.423
0.5269	0.9786	317	383.001
0.5269	0.9786	317	383.001
0.5269	0.9786	317	382.58
0.5269	0.9786	317	382.58
0.5269	0.9786	317	382.58
0.5269	0.9786	316	381.737
0.5269	0.9786	316	381.316
0.5269	0.9786	315	381.316
0.5269	0.9786	315	380.895
0.5269	0.9786	315	380.895
0.5269	0.9786	315	380.473
0.5269	0.9786	315	380.473
0.5269	0.9786	314	380.052
0.5269	0.9786	314	379.209
0.5269	0.9786	314	378.788
0.5269	0.9786	314	378.788
0	0.9786	314	378.367
0	0.9786	314	378.367
0	0.9786	314	377.524
0	0.9786	314	377.524
0	0.9786	313	377.524
0	0.9786	313	377.524
0	0.9786	313	377.524
0	0.9786	313	377.103
0	0.9786	313	376.26
0	0.9786	312	375.839
0	0.9786	312	375.839
0	0.9786	312	375.839
0	0.9786	312	375.417
0	0.9786	312	375.417
0	0.9786	312	375.417
0	0.9786	312	374.996
0	0.9786	312	374.996
0	0.9786	311	374.996
0	0.9786	311	374.574
0	0.9786	311	374.574
0	0.9786	311	374.574
0	0.9786	311	374.153
0	0.9786	311	374.153
0	0.9786	311	374.153
0	0.9786	311	374.153
0	0.9786	310	373.732
0	0.9786	310	373.732
0	0.9786	310	373.31
0	0.9786	310	373.31
0	0.9786	310	372.889
0	0.9786	310	372.889
0	0.9786	310	372.889
0	0.9786	310	372.468
0	0.9786	309	372.468
0	0.4893	309	372.468
0	0.4893	309	372.468
0	0.4893	309	371.625
0	0.4893	309	371.625
0	0.4893	309	371.625
0	0.4893	309	371.204
0	0.4893	309	371.204
0	0.4893	309	371.204
0	0.4893	309	371.204
0	0.4893	309	370.782
0	0.4893	309	370.782
0	0.4893	309	370.361
0	0.4893	308	370.361
0	0.4893	308	370.361
0	0.4893	308	370.361
0	0.4893	308	369.94
0	0.4893	307	369.94
0	0.4893	307	369.518
0	0.4893	307	369.518
0	0.4893	306	369.518
0	0.4893	306	369.518
0	0.4893	306	369.097
0	0.4893	306	368.676
0	0.4893	306	368.254
0	0.4893	306	367.833
0	0.4893	306	367.412
0	0.4893	306	366.99
0	0.4893	305	366.148
0	0.4893	305	365.726
0	0.4893	305	365.726
0	0.4893	305	365.305
0	0.4893	305	365.305
0	0.4893	305	364.884
0	0.4893	305	364.462
0	0.4893	304	364.462
0	0.4893	304	364.041
0	0.4893	304	363.62
0	0.4893	304	363.198
0	0.4893	304	363.198
0	0.4893	304	363.198
0	0.4893	303	363.198
0	0.4893	303	362.356
0	0.4893	303	362.356
0	0.4893	302	362.356
0	0.4893	302	361.934
0	0.4893	302	361.934
0	0.4893	302	361.513
0	0.4893	302	361.513
0	0.4893	302	360.67
0	0.4893	302	360.67
0	0.4893	302	360.67
0	0.4893	302	360.67
0	0.4893	301	360.249
0	0.4893	301	359.827
0	0.4893	301	359.827
0	0.4893	301	359.406
0	0.4893	301	359.406
0	0.4893	300	359.406
0	0.4893	300	359.406
0	0.4893	300	358.985
0	0.4893	300	358.985
0	0.4893	300	358.563
0	0.4893	300	358.563
0	0.4893	299	358.563
0	0.4893	299	358.563
0	0.4893	299	358.563
0	0.4893	299	358.142
0	0.4893	299	358.142
0	0.4893	299	358.142
0	0.4893	299	357.721
0	0.4893	299	357.721
0	0.4893	299	357.721
0	0.4893	299	357.721
0	0.4893	299	356.878
0	0.4893	299	356.457
0	0.4893	299	356.035
0	0.4893	299	356.035
0	0.4893	299	355.614
0	0.4893	299	355.193
0	0.4893	298	354.771
0	0.4893	298	354.771
0	0.4893	298	354.771
0	0.4893	298	354.35
0	0.4893	297	354.35
0	0.4893	297	354.35
0	0.4893	297	354.35
0	0.4893	297	353.929
0	0.4893	297	353.929
0	0.4893	297	353.929
0	0.4893	297	353.929
0	0.4893	297	353.507
0	0.4893	296	353.507
0	0.4893	296	353.507
0	0.4893	296	353.086
0	0.4893	296	353.086
0	0.4893	296	352.665
0	0.4893	296	351.822
0	0.4893	295	351.822
0	0.4893	295	351.822
0	0.4893	295	351.822
0	0.4893	295	351.822
0	0.4893	295	351.401
0	0.4893	295	351.401
0	0.4893	295	351.401
0	0.4893	295	351.401
0	0.4893	295	350.979
0	0.4893	295	350.979
0	0.4893	294	350.979
0	0.4893	294	350.979
0	0.4893	294	350.558
0	0.4893	294	350.558
0	0.4893	293	350.558
0	0.4893	293	350.558
0	0.4893	293	350.558
0	0.4893	293	350.558
0	0.4893	293	350.137
0	0.4893	293	350.137
0	0.4893	293	350.137
0	0.4893	293	349.294
0	0.4893	293	349.294
0	0.4893	293	348.873
0	0.4893	293	348.873
0	0.4893	293	348.873
0	0.4893	292	348.451
0	0.4893	292	348.451
0	0.4893	292	348.451
0	0.4893	292	348.451
0	0	292	348.03
0	0	292	348.03
0	0	292	347.608
0	0	292	347.608
0	0	292	347.608
0	0	292	347.187
0	0	291	346.766
0	0	291	346.766
0	0	291	346.766
0	0	291	346.344
0	0	291	346.344
0	0	290	346.344
0	0	290	346.344
0	0	290	346.344
0	0	290	346.344
0	0	290	345.923
0	0	290	345.502
0	0	290	345.502
0	0	290	345.502
0	0	290	344.659
0	0	290	344.659
0	0	290	344.238
0	0	290	343.816
0	0	290	343.816
0	0	290	343.395
0	0	290	342.974
0	0	290	342.552
0	0	289	342.131
0	0	289	342.131
0	0	289	342.131
0	0	289	341.288
0	0	289	341.288
0	0	289	341.288
0	0	289	341.288
0	0	289	341.288
0	0	289	341.288
0	0	288	340.867
0	0	288	340.446
0	0	288	340.446
0	0	288	340.446
0	0	288	340.024
0	0	288	340.024
0	0	288	340.024
0	0	288	339.182
0	0	288	339.182
0	0	288	339.182
0	0	288	339.182
0	0	287	338.76
0	0	287	338.76
0	0	287	338.76
0	0	287	338.76
0	0	287	338.76
0	0	287	338.76
0	0	286	338.76
0	0	286	338.76
0	0	286	338.76
0	0	286	338.339
0	0	286	338.339
0	0	286	338.339
0	0	286	338.339
0	0	286	337.918
0	0	286	337.918
0	0	285	337.918
0	0	285	337.918
0	0	285	337.496
0	0	285	337.496
0	0	285	337.496
0	0	285	337.496
0	0	285	337.075
0	0	285	336.654
0	0	285	336.654
0	0	284	336.654
0	0	284	336.232
0	0	284	335.811
0	0	284	335.811
0	0	284	335.811
0	0	284	335.811
0	0	284	335.39
0	0	283	335.39
0	0	283	335.39
0	0	283	335.39
0	0	283	334.968
0	0	283	334.968
0	0	283	334.547
0	0	283	334.125
0	0	283	334.125
0	0	283	334.125
0	0	282	334.125
0	0	282	333.704
0	0	282	333.704
0	0	282	333.704
0	0	282	333.704
0	0	282	333.283
0	0	282	333.283
0	0	281	333.283
0	0	281	333.283
0	0	281	333.283
0	0	281	333.283
0	0	281	332.861
0	0	281	332.861
0	0	281	332.44
0	0	281	332.019
0	0	281	332.019
0	0	281	332.019
0	0	280	331.597
0	0	280	331.176
0	0	280	330.755
0	0	280	330.755
0	0	280	329.912
0	0	280	329.912
0	0	279	329.491
0	0	279	329.491
0	0	279	329.491
0	0	279	329.491
0	0	279	329.491
0	0	279	329.069
0	0	279	328.648
0	0	279	328.648
0	0	279	328.648
0	0	279	328.227
0	0	279	328.227
0	0	279	328.227
0	0	279	327.384
0	0	279	327.384
0	0	279	327.384
0	0	279	327.384
0	0	278	327.384
0	0	278	326.963
0	0	278	326.963
0	0	278	326.963
0	0	278	326.541
0	0	278	326.541
0	0	278	326.12
0	0	277	326.12
0	0	277	326.12
0	0	277	326.12
0	0	277	325.699
0	0	277	325.277
0	0	277	325.277
0	0	277	325.277
0	0	277	325.277
0	0	276	324.856
0	0	276	324.856
0	0	276	324.856
0	0	276	324.856
0	0	276	324.856
0	0	276	324.856
0	0	276	324.435
0	0	276	324.435
0	0	276	324.435
0	0	276	324.013
0	0	276	323.592
0	0	275	323.592
0	0	275	323.592
0	0	275	323.592
0	0	275	323.171
0	0	275	323.171
0	0	275	323.171
0	0	275	323.171
0	0	275	322.749
0	0	275	322.749
0	0	275	322.749
0	0	274	322.328
0	0	274	321.907
0	0	274	321.907
0	0	274	321.907
0	0	274	321.485
0	0	274	321.485
0	0	274	321.064
0	0	274	321.064
0	0	274	321.064
0	0	274	321.064
0	0	274	321.064
0	0	274	321.064
0	0	274	321.064
0	0	273	320.642
0	0	273	320.221
0	0	273	319.8
0	0	272	319.378
0	0	272	318.957
0	0	272	318.957
0	0	272	318.536
0	0	272	318.536
0	0	272	318.114
0	0	272	317.693
0	0	272	317.693
0	0	272	317.693
0	0	272	317.272
0	0	272	317.272
0	0	272	316.85
0	0	272	316.429
0	0	272	316.429
0	0	272	316.429
0	0	271	316.008
0	0	271	315.586
0	0	271	315.586
0	0	271	315.165
0	0	271	315.165
0	0	271	315.165
0	0	271	314.744
0	0	271	314.744
0	0	271	314.744
0	0	271	314.744
0	0	271	314.744
0	0	271	314.744
0	0	271	314.744
0	0	270	314.322
0	0	270	314.322
0	0	270	313.901
0	0	270	313.901
0	0	270	313.901
0	0	270	313.48
0	0	270	313.48
0	0	270	313.48
0	0	270	313.48
0	0	270	313.48
0	0	270	313.48
0	0	270	313.48
0	0	270	313.48
0	0	270	313.058
0	0	269	313.058
0	0	269	313.058
0	0	269	312.637
0	0	269	312.637
0	0	269	312.637
0	0	269	312.637
0	0	269	312.637
0	0	269	312.216
0	0	269	312.216
0	0	269	311.794
0	0	269	311.794
0	0	269	311.373
0	0	269	310.952
0	0	268	310.952
0	0	268	310.952
0	0	268	310.952
0	0	268	310.53
0	0	268	310.53
0	0	268	310.53
0	0	268	310.53
0	0	268	310.109
0	0	268	310.109
0	0	268	310.109
0	0	267	310.109
0	0	267	309.688
0	0	267	309.688
0	0	267	309.688
0	0	267	309.688
0	0	267	309.688
0	0	267	309.688
0	0	267	309.688
0	0	267	309.266
0	0	267	309.266
0	0	267	308.845
0	0	267	308.845
0	0	267	308.845
0	0	267	308.424
0	0	266	308.424
0	0	266	308.424
0	0	265	308.002
0	0	265	308.002
0	0	265	308.002
0	0	265	307.581
0	0	265	307.581
0	0	265	307.581
0	0	264	307.581
0	0	264	307.16
0	0	264	307.16
0	0	264	307.16
0	0	264	307.16
0	0	263	306.317
0	0	263	306.317
0	0	263	306.317
0	0	263	306.317
0	0	263	306.317
0	0	263	306.317
0	0	263	306.317
0	0	263	305.895
0	0	263	305.895
0	0	263	305.895
0	0	263	305.895
0	0	263	305.895
0	0	263	305.474
0	0	262	305.474
0	0	262	305.053
0	0	262	305.053
0	0	262	304.631
0	0	262	304.631
0	0	261	304.631
0	0	261	304.631
0	0	261	304.631
0	0	261	304.631
0	0	261	304.631
0	0	261	304.631
0	0	261	304.631
0	0	261	304.631
0	0	261	304.21
0	0	261	303.789
0	0	261	303.367
0	0	260	303.367
0	0	260	303.367
0	0	260	303.367
0	0	260	302.946
0	0	260	302.946
0	0	260	302.525
0	0	260	302.525
0	0	260	302.103
0	0	260	302.103
0	0	260	302.103
0	0	260	302.103
0	0	259	302.103
0	0	259	301.682
0	0	259	301.682
0	0	259	301.682
0	0	259	301.682
0	0	259	301.682
0	0	259	301.261
0	0	259	301.261
0	0	259	301.261
0	0	259	301.261
0	0	259	301.261
0	0	258	300.839
0	0	258	300.839
0	0	258	300.839
0	0	258	300.839
0	0	258	300.418
0	0	258	299.997
0	0	258	299.997
0	0	258	299.575
0	0	258	299.575
0	0	258	299.575
0	0	258	299.575
0	0	258	299.154
0	0	258	299.154
0	0	258	299.154
0	0	258	298.733
0	0	257	298.733
0	0	257	298.311
0	0	257	298.311
0	0	257	297.89
0	0	257	297.89
0	0	257	297.469
0	0	257	297.469
0	0	257	297.469
0	0	257	297.047
0	0	257	297.047
0	0	257	296.626
0	0	256	296.626
0	0	256	296.626
0	0	256	296.205
0	0	256	296.205
0	0	256	296.205
0	0	256	295.783
0	0	256	295.783
0	0	256	295.783
0	0	256	295.362
0	0	256	295.362
0	0	256	295.362
0	0	256	295.362
0	0	256	295.362
0	0	256	294.941
0	0	256	294.941
0	0	255	294.519
0	0	255	294.519
0	0	255	294.098
0	0	255	294.098
0	0	255	294.098
0	0	255	294.098
0	0	255	294.098
0	0	255	293.677
0	0	255	293.677
0	0	255	293.677
0	0	255	293.677
0	0	254	293.255
0	0	254	292.834
0	0	254	292.834
0	0	253	292.412
0	0	253	292.412
0	0	253	292.412
0	0	253	291.991
0	0	253	291.991
0	0	253	291.991
0	0	253	291.991
0	0	253	291.57
0	0	253	291.148
0	0	253	290.727
0	0	252	290.727
0	0	252	290.727
0	0	252	290.306
0	0	252	290.306
0	0	252	290.306
0	0	252	290.306
0	0	252	289.884
0	0	252	289.884
0	0	252	289.884
0	0	252	289.463
0	0	252	289.463
0	0	252	289.042
0	0	252	289.042
0	0	252	289.042
0	0	252	289.042
0	0	251	288.62
0	0	251	288.62
0	0	251	288.62
0	0	251	288.62
0	0	251	288.62
0	0	251	288.62
0	0	251	288.199
0	0	251	288.199
0	0	251	288.199
0	0	251	287.778
0	0	251	287.356
0	0	251	287.356
0	0	251	287.356
0	0	251	286.935
0	0	251	286.514
0	0	251	286.514
0	0	251	286.514
0	0	251	286.514
0	0	251	286.092
0	0	251	286.092
0	0	251	286.092
0	0	250	285.671
0	0	250	285.671
0	0	250	285.671
0	0	250	285.25
0	0	250	285.25
0	0	250	285.25
0	0	250	285.25
0	0	250	285.25
0	0	250	285.25
0	0	250	285.25
0	0	249	284.828
0	0	249	284.828
0	0	249	284.828
0	0	249	284.828
0	0	249	284.828
0	0	249	284.828
0	0	249	284.407
0	0	249	284.407
0	0	249	284.407
0	0	249	284.407
0	0	249	283.986
0	0	249	283.986
0	0	249	283.564
0	0	249	283.564
0	0	248	283.143
0	0	248	283.143
0	0	248	283.143
0	0	248	283.143
0	0	247	282.722
0	0	247	282.3
0	0	247	282.3
0	0	247	282.3
0	0	247	282.3
0	0	247	282.3
0	0	247	281.879
0	0	247	281.879
0	0	246	281.458
0	0	246	281.458
0	0	246	281.458
0	0	246	281.458
0	0	246	281.036
0	0	246	281.036
0	0	246	280.615
0	0	246	280.615
0	0	246	280.194
0	0	246	280.194
0	0	246	280.194
0	0	246	280.194
0	0	245	280.194
0	0	245	279.772
0	0	245	279.772
0	0	245	279.351
0	0	245	279.351
0	0	245	279.351
0	0	245	279.351
0	0	245	278.929
0	0	244	278.929
0	0	244	278.929
0	0	244	278.929
0	0	244	278.508
0	0	244	278.508
0	0	244	278.087
0	0	244	278.087
0	0	244	278.087
0	0	244	278.087
0	0	244	278.087
0	0	244	277.665
0	0	244	277.665
0	0	244	277.665
0	0	244	277.665
0	0	244	277.665
0	0	244	277.244
0	0	244	277.244
0	0	244	277.244
0	0	244	277.244
0	0	243	276.823
0	0	243	276.823
0	0	243	276.823
0	0	243	276.401
0	0	243	276.401
0	0	243	276.401
0	0	243	276.401
0	0	242	275.98
0	0	242	275.98
0	0	242	275.98
0	0	242	275.98
0	0	242	275.98
0	0	242	275.559
0	0	242	275.137
0	0	242	275.137
0	0	242	275.137
0	0	242	275.137
0	0	242	275.137
0	0	242	274.716
0	0	242	274.716
0	0	241	274.716
0	0	241	274.716
0	0	241	274.295
0	0	241	274.295
0	0	240	273.873
0	0	240	273.873
0	0	240	273.452
0	0	240	273.452
0	0	240	273.031
0	0	240	273.031
0	0	240	273.031
0	0	240	272.609
0	0	240	272.188
0	0	240	272.188
0	0	240	272.188
0	0	240	272.188
0	0	240	271.767
0	0	240	271.767
0	0	239	271.767
0	0	239	271.767
0	0	239	271.345
0	0	239	271.345
0	0	239	271.345
0	0	239	271.345
0	0	239	270.924
0	0	239	270.924
0	0	239	270.924
0	0	239	270.924
0	0	239	270.503
0	0	239	270.503
0	0	238	270.503
0	0	238	270.503
0	0	238	270.503
0	0	238	270.081
0	0	238	270.081
0	0	237	270.081
0	0	237	270.081
0	0	237	269.66
0	0	237	269.66
0	0	237	269.239
0	0	237	269.239
0	0	237	269.239
0	0	237	268.817
0	0	237	268.817
0	0	236	268.396
0	0	236	268.396
0	0	236	268.396
0	0	236	268.396
0	0	236	268.396
0	0	236	267.975
0	0	236	267.975
0	0	235	267.975
0	0	235	267.975
0	0	235	267.975
0	0	235	267.975
0	0	235	267.975
0	0	235	267.553
0	0	235	267.553
0	0	235	267.553
0	0	235	267.132
0	0	235	267.132
0	0	235	267.132
0	0	235	267.132
0	0	235	266.711
0	0	235	266.711
0	0	234	266.289
0	0	234	265.868
0	0	234	265.868
0	0	234	265.868
0	0	234	265.868
0	0	234	265.446
0	0	234	265.446
0	0	234	265.025
0	0	234	264.604
0	0	233	264.604
0	0	233	264.604
0	0	233	264.604
0	0	233	264.182
0	0	233	264.182
0	0	233	264.182
0	0	233	263.761
0	0	233	263.761
0	0	233	263.34
0	0	232	263.34
0	0	232	263.34
0	0	232	262.918
0	0	232	262.918
0	0	232	262.918
0	0	232	262.918
0	0	232	262.497
0	0	232	262.497
0	0	232	262.497
0	0	231	262.076
0	0	231	262.076
0	0	231	261.654
0	0	231	261.654
0	0	230	261.654
0	0	230	261.233
0	0	230	261.233
0	0	230	261.233
0	0	230	261.233
0	0	230	261.233
0	0	230	260.812
0	0	230	260.812
0	0	230	260.39
0	0	230	260.39
0	0	230	260.39
0	0	230	260.39
0	0	229	260.39
0	0	229	260.39
0	0	229	260.39
0	0	229	260.39
0	0	229	259.969
0	0	229	259.969
0	0	228	259.548
0	0	228	259.548
0	0	228	259.126
0	0	228	259.126
0	0	228	259.126
0	0	228	259.126
0	0	228	258.705
0	0	227	258.705
0	0	227	258.284
0	0	227	257.862
0	0	227	257.862
0	0	227	257.862
0	0	227	257.441
0	0	227	257.02
0	0	226	257.02
0	0	226	257.02
0	0	226	257.02
0	0	225	256.598
0	0	225	256.598
0	0	225	256.598
0	0	225	256.598
0	0	225	256.177
0	0	225	256.177
0	0	225	256.177
0	0	225	255.756
0	0	224	255.756
0	0	224	255.334
0	0	224	255.334
0	0	224	254.913
0	0	224	254.492
0	0	224	254.492
0	0	224	254.492
0	0	224	254.492
0	0	224	254.492
0	0	224	254.492
0	0	223	254.07
0	0	223	254.07
0	0	223	253.649
0	0	223	253.649
0	0	223	253.228
0	0	223	252.806
0	0	223	252.806
0	0	223	252.806
0	0	223	252.806
0	0	223	252.806
0	0	223	252.806
0	0	223	251.963
0	0	223	251.963
0	0	222	251.963
0	0	222	251.963
0	0	222	251.542
0	0	222	251.121
0	0	222	251.121
0	0	222	251.121
0	0	222	250.699
0	0	222	250.699
0	0	222	250.278
0	0	221	249.857
0	0	221	249.857
0	0	221	249.857
0	0	221	249.435
0	0	221	249.435
0	0	221	249.435
0	0	221	249.014
0	0	221	249.014
0	0	221	248.593
0	0	221	248.593
0	0	221	248.593
0	0	220	248.171
0	0	220	248.171
0	0	220	247.75
0	0	220	247.75
0	0	220	247.75
0	0	220	247.75
0	0	220	247.329
0	0	219	247.329
0	0	219	247.329
0	0	219	247.329
0	0	219	247.329
0	0	219	246.907
0	0	219	246.907
0	0	219	246.907
0	0	219	246.486
0	0	219	246.065
0	0	218	245.643
0	0	218	245.643
0	0	218	245.222
0	0	218	245.222
0	0	218	245.222
0	0	218	244.801
0	0	218	244.801
0	0	218	244.379
0	0	218	244.379
0	0	218	244.379
0	0	218	244.379
0	0	218	243.958
0	0	218	243.958
0	0	217	243.958
0	0	217	243.958
0	0	217	243.537
0	0	217	243.537
0	0	217	243.537
0	0	217	243.115
0	0	217	243.115
0	0	217	242.694
0	0	217	242.694
0	0	217	242.273
0	0	217	241.851
0	0	217	241.851
0	0	217	241.43
0	0	217	241.43
0	0	216	241.43
0	0	216	241.009
0	0	216	241.009
0	0	216	240.587
0	0	216	240.587
0	0	216	240.166
0	0	216	240.166
0	0	216	239.745
0	0	215	239.745
0	0	215	239.745
0	0	215	239.745
0	0	215	239.323
0	0	215	239.323
0	0	215	239.323
0	0	215	239.323
0	0	215	238.902
0	0	215	238.48
0	0	215	238.48
0	0	214	238.48
0	0	214	238.059
0	0	214	238.059
0	0	214	238.059
0	0	214	238.059
0	0	214	238.059
0	0	214	237.638
0	0	214	237.638
0	0	214	237.638
0	0	213	237.216
0	0	213	237.216
0	0	213	237.216
0	0	213	237.216
0	0	213	236.795
0	0	213	236.795
0	0	213	236.795
0	0	213	236.795
0	0	213	236.795
0	0	213	236.374
0	0	212	235.952
0	0	212	235.952
0	0	212	235.531
0	0	212	235.531
0	0	212	235.531
0	0	212	235.531
0	0	212	235.11
0	0	212	235.11
0	0	211	234.267
0	0	211	234.267
0	0	211	234.267
0	0	211	234.267
0	0	211	234.267
0	0	211	234.267
0	0	210	233.846
0	0	210	233.846
0	0	210	233.424
0	0	210	233.424
0	0	210	233.003
0	0	210	232.582
0	0	210	232.582
0	0	209	232.582
0	0	209	232.582
0	0	209	232.582
0	0	209	232.582
0	0	209	232.16
0	0	209	232.16
0	0	209	232.16
0	0	209	231.739
0	0	209	231.739
0	0	208	231.739
0	0	208	231.318
0	0	208	231.318
0	0	208	230.896
0	0	208	230.896
0	0	208	230.054
0	0	208	229.632
0	0	208	229.632
0	0	208	229.632
0	0	208	229.632
0	0	207	229.632
0	0	207	229.211
0	0	207	228.79
0	0	207	228.79
0	0	207	228.79
0	0	207	228.79
0	0	207	228.368
0	0	207	228.368
0	0	207	228.368
0	0	206	228.368
0	0	206	228.368
0	0	206	227.947
0	0	206	227.526
0	0	206	227.526
0	0	206	227.104
0	0	206	227.104
0	0	205	227.104
0	0	205	227.104
0	0	205	226.683
0	0	205	226.683
0	0	205	226.262
0	0	205	225.84
0	0	205	225.84
0	0	205	225.419
0	0	204	225.419
0	0	204	224.998
0	0	204	224.998
0	0	204	224.998
0	0	204	224.576
0	0	204	224.576
0	0	204	223.733
0	0	204	223.733
0	0	203	223.733
0	0	203	223.733
0	0	203	223.312
0	0	203	222.891
0	0	203	222.048
0	0	203	222.048
0	0	203	221.627
0	0	203	221.627
0	0	203	221.627
0	0	202	221.205
0	0	202	221.205
0	0	202	220.363
0	0	202	220.363
0	0	202	220.363
0	0	201	219.941
0	0	201	219.941
0	0	201	219.52
0	0	201	219.52
0	0	201	219.099
0	0	201	219.099
0	0	201	218.256
0	0	201	217.835
0	0	200	217.835
0	0	200	216.992
0	0	200	216.571
0	0	200	216.571
0	0	200	216.571
0	0	200	216.571
0	0	200	216.149
0	0	200	216.149
0	0	200	216.149
0	0	199	215.728
0	0	199	215.307
0	0	199	214.885
0	0	198	214.885
0	0	198	214.464
0	0	198	214.464
0	0	198	214.464
0	0	198	214.043
0	0	198	214.043
0	0	198	214.043
0	0	198	214.043
0	0	198	213.621
0	0	197	213.621
0	0	197	213.621
0	0	197	213.2
0	0	197	212.779
0	0	197	212.779
0	0	197	212.779
0	0	197	212.779
0	0	196	212.357
0	0	196	212.357
0	0	196	211.514
0	0	196	211.514
0	0	196	211.514
0	0	196	211.093
0	0	196	210.25
0	0	196	209.829
0	0	196	209.829
0	0	196	209.408
0	0	195	209.408
0	0	195	208.986
0	0	195	208.986
0	0	195	208.986
0	0	195	208.565
0	0	195	208.565
0	0	194	208.565
0	0	194	208.565
0	0	194	208.565
0	0	194	208.144
0	0	194	207.301
0	0	194	206.88
0	0	194	206.458
0	0	194	206.037
0	0	194	206.037
0	0	194	206.037
0	0	193	206.037
0	0	193	205.194
0	0	193	205.194
0	0	193	205.194
0	0	193	205.194
0	0	193	204.773
0	0	193	204.773
0	0	193	204.773
0	0	193	204.773
0	0	193	204.352
0	0	192	204.352
0	0	192	204.352
0	0	192	203.93
0	0	192	203.93
0	0	191	203.509
0	0	191	203.509
0	0	191	203.509
0	0	191	203.509
0	0	190	203.509
0	0	190	203.088
0	0	190	203.088
0	0	190	203.088
0	0	190	202.666
0	0	190	202.666
0	0	190	202.666
0	0	189	202.245
0	0	189	201.824
0	0	189	201.824
0	0	189	201.824
0	0	189	200.981
0	0	189	200.56
0	0	189	200.56
0	0	189	200.138
0	0	189	200.138
0	0	189	200.138
0	0	188	200.138
0	0	188	199.296
0	0	188	198.874
0	0	188	198.453
0	0	187	198.453
0	0	187	198.032
0	0	187	197.61
0	0	187	197.61
0	0	187	197.61
0	0	187	197.61
0	0	187	197.61
0	0	186	197.189
0	0	186	197.189
0	0	185	196.767
0	0	185	196.767
0	0	184	196.767
0	0	184	196.767
0	0	184	196.346
0	0	184	196.346
0	0	184	196.346
0	0	184	195.503
0	0	183	195.082
0	0	183	195.082
0	0	183	195.082
0	0	183	194.661
0	0	182	194.661
0	0	182	194.239
0	0	182	194.239
0	0	182	194.239
0	0	182	193.397
0	0	181	193.397
0	0	181	193.397
0	0	181	192.975
0	0	181	192.975
0	0	181	192.554
0	0	181	192.554
0	0	180	192.133
0	0	180	190.869
0	0	180	190.869
0	0	180	190.447
0	0	180	189.605
0	0	180	189.605
0	0	180	189.183
0	0	180	188.762
0	0	180	188.762
0	0	180	188.341
0	0	180	188.341
0	0	179	188.341
0	0	179	187.919
0	0	179	187.919
0	0	179	187.919
0	0	179	187.919
0	0	178	187.919
0	0	178	187.077
0	0	178	186.655
0	0	178	186.655
0	0	177	186.655
0	0	177	186.234
0	0	177	186.234
0	0	177	186.234
0	0	177	186.234
0	0	176	185.813
0	0	176	185.813
0	0	176	185.391
0	0	176	185.391
0	0	175	184.549
0	0	175	184.127
0	0	175	183.706
0	0	175	183.284
0	0	175	183.284
0	0	175	183.284
0	0	175	182.442
0	0	175	182.442
0	0	175	182.442
0	0	174	182.02
0	0	174	181.599
0	0	173	181.178
0	0	172	181.178
0	0	172	179.492
0	0	172	179.492
0	0	171	179.492
0	0	171	179.071
0	0	171	179.071
0	0	170	178.65
0	0	170	178.228
0	0	170	177.807
0	0	169	177.386
0	0	169	177.386
0	0	169	177.386
0	0	168	177.386
0	0	167	176.964
0	0	167	176.964
0	0	167	176.543
0	0	166	176.543
0	0	166	176.122
0	0	165	175.7
0	0	164	175.7
0	0	164	175.279
0	0	164	174.858
0	0	163	174.858
0	0	163	174.858
0	0	162	174.436
0	0	162	173.594
0	0	161	173.172
0	0	161	172.751
0	0	161	172.33
0	0	161	172.33
0	0	160	171.908
0	0	160	171.908
0	0	159	171.487
0	0	159	171.487
0	0	159	171.066
0	0	158	170.223
0	0	158	169.801
0	0	158	168.959
0	0	158	168.537
0	0	158	168.537
0	0	157	168.116
0	0	157	168.116
0	0	157	167.695
0	0	157	167.695
0	0	157	166.431
0	0	156	164.745
0	0	156	164.324
0	0	155	163.903
0	0	155	163.481
0	0	155	162.639
0	0	155	162.217
0	0	154	162.217
0	0	154	161.375
0	0	153	160.953
0	0	153	160.532
0	0	153	160.111
0	0	153	159.689
0	0	152	159.268
0	0	152	159.268
0	0	152	159.268
0	0	152	159.268
0	0	152	159.268
0	0	152	158.847
0	0	152	158.847
0	0	151	158.425
0	0	151	158.004
0	0	151	157.583
0	0	151	156.74
0	0	150	156.318
0	0	150	156.318
0	0	150	156.318
0	0	149	155.897
0	0	149	155.476
0	0	149	155.476
0	0	149	155.054
0	0	147	154.633
0	0	147	154.633
0	0	147	154.212
0	0	147	154.212
0	0	147	153.79
0	0	147	153.79
0	0	147	153.369
0	0	147	152.948
0	0	146	152.105
0	0	146	151.684
0	0	145	150.841
0	0	145	150.841
0	0	144	150.841
0	0	144	150.841
0	0	144	150.42
0	0	144	150.42
0	0	143	150.42
0	0	143	149.577
0	0	142	149.156
0	0	142	148.734
0	0	142	148.313
0	0	142	147.47
0	0	141	147.049
0	0	141	147.049
0	0	140	147.049
0	0	140	146.206
0	0	140	146.206
0	0	140	146.206
0	0	140	146.206
0	0	138	145.785
0	0	138	145.785
0	0	137	145.364
0	0	137	145.364
0	0	137	144.942
0	0	136	144.942
0	0	136	144.942
0	0	135	144.942
0	0	135	144.1
0	0	134	144.1
0	0	134	143.678
0	0	134	143.257
0	0	134	143.257
0	0	134	142.835
0	0	133	142.414
0	0	131	141.993
0	0	131	141.15
0	0	131	140.729
0	0	131	139.886
0	0	131	139.886
0	0	130	139.043
0	0	130	139.043
0	0	129	138.622
0	0	129	137.779
0	0	129	137.779
0	0	128	136.937
0	0	127	135.673
0	0	127	135.251
0	0	127	134.83
0	0	127	133.566
0	0	127	133.145
0	0	126	132.723
0	0	126	131.881
0	0	126	131.881
0	0	125	131.881
0	0	125	131.459
0	0	123	131.459
0	0	122	130.617
0	0	122	130.195
0	0	120	129.774
0	0	119	129.352
0	0	118	128.931
0	0	118	128.51
0	0	117	128.51
0	0	116	128.088
0	0	116	126.824
0	0	116	126.824
0		116	126.403
0		116	126.403
0		115	125.982
0		115	125.56
0		115	124.718
0		115	123.875
0		115	123.032
0		115	121.768
0		114	121.347
0		114	120.504
0		113	119.662
0		113	119.24
0		113	119.24
0		113	117.134
0		113	116.712
0		113	115.027
0		112	115.027
0		112	114.184
0		111	113.341
0		111	111.656
0		111	111.235
0		110	111.235
0		109	110.813
0		108	109.128
0		108	109.128
0		107	109.128
0		107	108.707
0		106	108.285
0		106	108.285
0		105	107.864
0		105	105.336
0		105	104.915
0		105	104.072
0		105	104.072
0		105	103.651
0		105	101.965
0		104	101.122
0		104	100.701
0		103	99.858
0		103	98.594
0		102	98.173
0		102	97.752
0		102	95.224
0		102	94.802
0		102	94.802
0		100	93.96
0		100	93.96
0		99	92.696
0		99	91.853
0		99	91.01
0		99	91.01
0		98	89.746
0		98	88.904
0		97	88.061
0		97	88.061
0		97	87.218
0		96	86.375
0		95	86.375
0		95	84.269
0		94	83.005
[truncated: 837 more rows]
