# Supplementary material for: METTL3/MYCN cooperation drives neural crest differentiation and provides therapeutic vulnerability in neuroblastoma
Source: EMBO J. 2024 Nov 11;43(24):6310–35. doi: 10.1038/s44318-024-00299-8 (PMC11649786; doi:10.1038/s44318-024-00299-8)
Supplement: Supplementary file 9 — Source data Fig. 6 [file 44318_2024_299_MOESM9_ESM.zip › Figure 6/6H/Source data for Figure 6H.xlsx]

## Sheet: 6H
Tumor volume (mm3)
DAY	Vehicle				STM2457				Doxorubicin				Combo
1	171.5	171.5	220.5	171.5	171.5	171.5	171.5	196	171.5	196	171.5	196	171.5	171.5	171.5	171.5	196	171.5
2	171.5	171.5	288	256	171.5	196	196	220.5	126	196	171.5	256	171.5	126	171.5	171.5	196	126
3	171.5	171.5	320	256	171.5	256	171.5	288	196	196	171.5	288	171.5	126	126	108	171.5	126
4	256	171.5	320	256	196	288	220.5	342.19	239.06	196	171.5	320	180	126	171.5	62.5	320	108
5	196	171.5	320	256	196	364.5	288	320	196	196	171.5	320	405	108	171.5	75	171.5	108
6	196	196	405	256	196	288	220.5	320	256	196	171.5	320	500	126	126	22.5	220.5	108
7	256	196	500	256	256	245	256	320	256	196	196	364.5	364.5	126	126	22.5	405	108
8	288	225	500	225	171.5	352	364.5	405	272	210.94	196	405	405	126	196	22.5	245	75
9	320	208.25	550	384.75	220.5	320	364.5	364.5	256	232.75	171.5	352	220.5	75	144	22.5	245	75
10	320	196	550	364.5	196	281.25	405	320	256	220.5	196	445.5	220.5	75	144	40	245	75
11	600	211.25	575	364.5	196	352	541.5	445.5	256	220.5	196	486	220.5	75	180	40	269.5	75
12	600	239.06	550	364.5	288	352	541.5	518.94	245	245	256	486	220.5	75	180	22.5	196	27
13	650	288	550	550	232.75	352	786.5	451.25	364.5	320	256	506.25	245	75	180	22.5	245	32
14	771.75	405	665.5	550	288	309.375	786.5	500	364.5	325.13	288	625	220.5	62.5	180	18	269.5	32
Mouse weight (% to day 1)
DAY	Vehicle				STM2457				Doxorubicin				Combo
1	100	100	100	100	100	100	100	100	100	100	100	100	100	100	100	100	100	100
2	100.435	99.5495	103.409	97.9167	102.381	99.4382	100.518	100.469	99.1453	98.8095	96.3636	100.495	97.3384	97.7679	100	97.5	100.532	97.449
3	103.913	102.703	102.273	97.9167	100.476	100	94.8187	108.92	99.1453	102.976	100.909	99.0099	98.0989	100	104	101.667	103.192	99.4898
4	104.348	102.703	102.273	98.9583	103.333	100	94.8187	100	99.1453	104.762	100	101.98	95.8175	98.2143	103.556	104.167	101.596	98.9796
5	106.957	103.604	102.841	100	104.762	101.124	93.2643	100	99.5726	105.952	95	102.97	99.2395	100	104.889	99.1667	102.128	100
6	108.261	103.604	102.273	99.4792	96.6667	100	98.4456	103.286	102.564	107.143	101.818	103.96	102.662	102.679	106.667	101.25	106.383	102.041
7	107.391	104.504	98.8636	101.562	102.857	101.124	92.7461	97.6526	100.427	102.976	100	104.455	95.4373	99.5536	102.222	98.3333	102.128	97.449
8	109.565	104.054	104.546	100	104.762	103.933	93.7824	97.6526	99.1453	101.191	100	103.465	94.2966	100	99.5556	100.417	103.723	98.4694
9	108.261	104.504	98.8636	104.688	102.857	100	96.3731	100	100	105.952	101.364	104.455	95.057	101.339	104.889	100.833	104.255	100.51
10	111.739	103.604	107.954	105.208	106.667	103.371	95.3368	99.5305	100.855	111.905	104.546	102.475	96.9582	100.893	102.667	100.833	104.787	96.4286
11	110.87	106.306	104.546	106.25	109.048	103.933	97.4093	102.817	102.564	108.929	107.273	109.901	97.3384	103.125	108	103.333	106.383	100.51
12	112.174	109.46	105.114	109.896	108.095	103.371	96.8912	100	104.273	114.881	106.364	109.901	100.38	104.911	108	99.1667	105.319	100.51
13	111.304	107.207	98.2955	113.021	106.667	106.18	96.3731	102.817	102.564	114.881	108.182	112.376	100.76	105.804	108.889	100	107.447	102.041
14	108.696	108.559	98.2955	109.375	109.048	106.18	103.627	104.225	105.556	111.309	109.091	108.911	100.76	105.804	106.222	100	107.447	106.122
